# Supplementary material for: Ex vivo drug sensitivity screening predicts response to temozolomide in glioblastoma patients and identifies candidate biomarkers
Source: Br J Cancer. 2023 Aug 24;129(8):1327–38. doi: 10.1038/s41416-023-02402-y (PMC10575865; doi:10.1038/s41416-023-02402-y)
Supplement: Supplementary file 3 — Supplemental file 1 [file 41416_2023_2402_MOESM3_ESM.xlsx]

## Sheet: DE_genes_cell_005
	baseMean	log2FoldChange	lfcSE	stat	pvalue	padj
PCDHGA3	354.512	6.23897	0.75143	8.3028	1.01683e-16	1.58392e-12
VEGFC	44.2295	-22.0199	3.1654	-6.95644	3.48986e-12	2.49163e-08
FGF5	101.204	-23.1717	3.35268	-6.91141	4.79868e-12	2.49163e-08
FENDRR	76.8863	-21.2886	3.14376	-6.77169	1.27284e-11	4.95677e-08
SNCA	46.3891	-22.0914	3.35293	-6.58869	4.43737e-11	1.38242e-07
ST8SIA3	14.6934	-20.4914	3.33597	-6.14256	8.12014e-10	2.10812e-06
ITM2A	21.6051	-19.4726	3.21595	-6.055	1.40418e-09	3.12469e-06
C1DP1	18.87	-19.3338	3.23859	-5.9698	2.37538e-09	4.45516e-06
PSPHP1	10.7967	-19.9815	3.35447	-5.95668	2.57408e-09	4.45516e-06
TSPYL5	9.22067	-19.8456	3.35482	-5.91556	3.30746e-09	5.15203e-06
MGMT	140.405	-9.91071	1.68236	-5.89095	3.8397e-09	5.43737e-06
PWAR6	294.601	2.36144	0.406929	5.80308	6.5107e-09	8.45143e-06
ELFN1	508.03	-6.21213	1.1506	-5.39905	6.69958e-08	8.02764e-05
EGR3	654.211	4.72998	0.92513	5.11277	3.17474e-07	0.000353235
ANLN	6867.08	-1.56884	0.313517	-5.00402	5.61475e-07	0.000583073
CCDC30	82.9174	1.64239	0.333509	4.92457	8.45476e-07	0.000823124
NMNAT2	274.068	-3.57522	0.738965	-4.83815	1.31054e-06	0.00120084
CENPN	1118.81	-1.15962	0.245554	-4.72246	2.33007e-06	0.00201642
PFKP	2746.45	-1.86016	0.409308	-4.54466	5.50243e-06	0.00451112
PCMTD2	2012.25	1.65419	0.368789	4.48548	7.27493e-06	0.00566608
TIPIN	505.813	-0.785371	0.175832	-4.4666	7.94738e-06	0.00589506
PWAR5	118.312	1.98199	0.446179	4.44214	8.90681e-06	0.00630642
RFWD3	2002.46	-0.781954	0.180403	-4.33448	1.46103e-05	0.00989498
NIP7	1261.66	-0.776283	0.180033	-4.3119	1.61857e-05	0.0105052
PROCR	138.995	-4.34277	1.01953	-4.25959	2.04804e-05	0.012761
NQO1	4821.59	-1.92344	0.454816	-4.22904	2.34692e-05	0.013785
MAPK8IP3	1547.39	1.43626	0.339942	4.225	2.38938e-05	0.013785
DMC1	8.01481	-5.78833	1.38168	-4.18936	2.79748e-05	0.015058
TSNAXIP1	47.8592	1.43681	0.343529	4.18251	2.8831e-05	0.015058
CCNB2	1981.91	-1.11528	0.266738	-4.18118	2.90004e-05	0.015058
UPP1	3167.08	-2.53469	0.612582	-4.13771	3.50786e-05	0.0173252
ZBED6CL	38.9096	-8.05971	1.94944	-4.13438	3.55913e-05	0.0173252
AHRR	729.628	-2.81784	0.684902	-4.11422	3.88492e-05	0.018338
RPL13P12	211.043	-4.24695	1.03542	-4.10165	4.10206e-05	0.0185377
NOB1	756.108	-0.897656	0.219091	-4.09719	4.18192e-05	0.0185377
SOCS7	814.78	0.845887	0.206738	4.09159	4.28424e-05	0.0185377
KLF12	1259.46	1.00444	0.246098	4.08149	4.47485e-05	0.0188391
RAB38	225.12	-3.0399	0.753142	-4.03629	5.43038e-05	0.0222603
STXBP5L	515.731	3.55283	0.895513	3.96737	7.26696e-05	0.0289764
SEL1L3	1343.96	-2.33073	0.588578	-3.95993	7.49729e-05	0.0289764
SPPL2B	596.923	1.14992	0.290691	3.95583	7.62683e-05	0.0289764
FOSB	630.868	4.33751	1.10468	3.92647	8.62009e-05	0.0319703
PCDHB12	105.758	2.51711	0.643557	3.91125	9.18205e-05	0.0332625
TMEM100	568.421	-3.47514	0.890562	-3.90219	9.53256e-05	0.0337474
PLK1	2219.52	-1.03743	0.266773	-3.8888	0.00010074	0.0347759
C2orf74	5.6103	-5.25886	1.35393	-3.88413	0.000102696	0.0347759
SLC6A11	16.0478	7.75458	2.00063	3.87607	0.000106158	0.0348759
PCDHB8	118.825	3.30645	0.853701	3.87308	0.000107469	0.0348759
ARNTL2	1772.76	-1.77469	0.46371	-3.82715	0.000129635	0.0412106
PIFO	47.0564	2.4753	0.651752	3.79792	0.000145913	0.0454579
MZT2A	511.135	-0.998204	0.263609	-3.78668	0.000152671	0.0466306
PDAP1	4072.66	-0.824523	0.219501	-3.75635	0.000172413	0.0516476
SHCBP1	1812.6	-1.12183	0.300955	-3.72755	0.000193351	0.0568269
OR7E38P	39.5376	-2.92411	0.788481	-3.70853	0.000208465	0.0601345
NR4A3	85.4286	3.33745	0.904136	3.69132	0.000223094	0.0631842
SLN	125.353	-6.13994	1.66621	-3.68497	0.000228731	0.0636241
CALCOCO1	996.289	1.26508	0.34389	3.67872	0.000234407	0.0638724
HMGA1	16883.6	-2.01316	0.548352	-3.67128	0.000241338	0.0638724
RBP7	21.9075	-7.23249	1.97035	-3.67066	0.000241925	0.0638724
GFAP	34464.6	3.71224	1.01462	3.65877	0.000253433	0.0643471
PCDHB13	101.234	2.08943	0.571484	3.65615	0.000256027	0.0643471
ACOT7	2610.43	-1.19184	0.326522	-3.65011	0.000262132	0.0643471
ADCY10P1	48.3603	1.47149	0.403289	3.64872	0.000263545	0.0643471
SEC31B	66.0706	1.97465	0.541794	3.64466	0.000267749	0.0643471
MZF1	316.038	1.21382	0.333108	3.64393	0.000268509	0.0643471
ASL	436.155	-1.19798	0.331314	-3.61584	0.000299372	0.0700795
TGDS	261.882	-0.708614	0.196071	-3.61407	0.000301427	0.0700795
PPM1G	4884.12	-0.64149	0.178114	-3.60158	0.000316295	0.0713884
TNFRSF19	1768.32	1.93544	0.537565	3.60038	0.000317752	0.0713884
RNH1	2634.92	-0.654788	0.181992	-3.59789	0.000320806	0.0713884
SRGAP3	550.205	1.80142	0.506149	3.55907	0.000372172	0.0807744
GBE1	1258.71	-0.907389	0.255468	-3.55186	0.000382513	0.0807744
TPMT	1057.12	-1.16988	0.329896	-3.5462	0.000390828	0.0807744
CFAP70	25.1451	1.87827	0.530163	3.54282	0.000395867	0.0807744
ARPC1B	171.782	-1.652	0.466397	-3.54204	0.000397049	0.0807744
NCAPG2	3423.18	-0.96189	0.271652	-3.54089	0.000398783	0.0807744
RPL11	12607	-1.05772	0.298745	-3.54056	0.000399283	0.0807744
GDPD2	229.181	2.49403	0.705786	3.53369	0.000409799	0.081839
SRGAP2	2145.42	0.776964	0.220138	3.52943	0.000416451	0.0821146
EFHB	42.2349	2.04831	0.582885	3.51409	0.000441266	0.08592
AIMP2	655.073	-0.757271	0.216698	-3.49458	0.0004748	0.0913081
AHR	608.647	-2.80814	0.805015	-3.4883	0.000486094	0.0923401
PCDHB10	372.25	1.35985	0.391593	3.47261	0.000515428	0.0967328
ADCK2	487.119	-1.19828	0.345471	-3.46853	0.000523309	0.0970427
C7orf57	247.592	-3.39121	0.978713	-3.46497	0.000530299	0.097182
C10orf90	366.041	-2.17512	0.629051	-3.45778	0.00054464	0.0986496
TOR4A	271.498	-3.46299	1.00353	-3.4508	0.000558932	0.0991468
RPS6KA3	2485	-0.704663	0.20427	-3.44966	0.000561298	0.0991468
PLEKHG5	644.468	-1.76861	0.513062	-3.44718	0.000566481	0.0991468
TUBB4B	10801.1	-0.825529	0.240959	-3.42602	0.000612496	0.106009
ODC1	13676.1	-1.31783	0.385926	-3.41472	0.000638465	0.10929
ANKS1B	1413.42	-2.50622	0.736444	-3.40314	0.000666152	0.11279
SLC15A2	380.282	2.5032	0.736538	3.3986	0.000677316	0.1128
EML1	3283.23	-1.8289	0.538439	-3.39668	0.00068209	0.1128
FAM131C	12.8768	-6.46447	1.90448	-3.39434	0.000687937	0.1128
KARS	4776.06	-0.601861	0.177788	-3.38527	0.000711073	0.115379
PIP4K2B	3598.29	0.54027	0.16007	3.3752	0.000737616	0.118452
POLE4	640.715	-1.66839	0.494863	-3.37141	0.000747853	0.11887
TUBB	28107	-0.614329	0.182894	-3.35893	0.000782449	0.123113
SLIT2	77.9743	-3.47635	1.0361	-3.35522	0.000793009	0.123527
AMPD3	244.557	-3.08035	0.921575	-3.34248	0.000830321	0.128059
TXNL4B	356.44	-0.785653	0.235556	-3.33531	0.000852056	0.130122
TRIP13	1337.19	-0.942279	0.283295	-3.32614	0.000880586	0.132457
CMC2	1486.37	-1.01487	0.305229	-3.32495	0.000884351	0.132457
LAMC2	30.5258	-3.83904	1.15778	-3.31587	0.000913598	0.135106
PLS3	8421.04	-1.81749	0.548622	-3.31283	0.000923569	0.135106
TATDN1P1	5.7859	-5.31045	1.60365	-3.31147	0.000928057	0.135106
PCK2	205.901	-2.15802	0.65335	-3.303	0.000956565	0.137967
SRM	3074.69	-1.33935	0.405885	-3.29982	0.000967467	0.138028
ORC6	902.163	-0.943991	0.286255	-3.29773	0.000974709	0.138028
CLIC1	11583.7	-1.2053	0.36621	-3.29128	0.000997323	0.138665
CPXM1	734.905	2.69079	0.818136	3.28893	0.00100568	0.138665
RPS17	6269.27	-0.973947	0.296134	-3.28887	0.00100592	0.138665
IMPDH1	1332.46	-1.17072	0.356713	-3.28195	0.0010309	0.140863
ZWILCH	1890.51	-1.07692	0.328426	-3.27902	0.00104168	0.141097
SYNJ2	5559.84	-2.28807	0.698866	-3.27397	0.00106047	0.141251
CENPL	556.297	-0.81591	0.249221	-3.27385	0.00106094	0.141251
MTUS1	81.1791	3.15413	0.964619	3.26982	0.00107617	0.142063
NTRK2	3118.51	-2.23224	0.683605	-3.2654	0.00109311	0.143087
PTPN18	402.826	-1.07308	0.330584	-3.246	0.00117041	0.15125
KCNQ1OT1	208.068	2.2406	0.690498	3.24491	0.00117489	0.15125
RPF2	1161.55	-0.577053	0.178324	-3.23598	0.00121226	0.154165
MTCO1P40	32.8834	5.56825	1.72164	3.23427	0.00121953	0.154165
LRRC61	76.6371	-5.92099	1.83172	-3.23248	0.00122723	0.154165
EMC10	2712.72	0.836673	0.259455	3.22473	0.00126091	0.15713
RLBP1	212.869	3.61957	1.12362	3.22135	0.00127588	0.157734
PTCH2	49.9672	1.44182	0.448645	3.21372	0.00131028	0.159227
PCOLCE	1556.96	-3.00815	0.936433	-3.21235	0.00131655	0.159227
THAP2	356.385	0.917942	0.285796	3.21188	0.0013187	0.159227
LINC01605	19.3507	-7.05425	2.19869	-3.20839	0.00133478	0.159227
NSUN5	343.494	-1.38576	0.43218	-3.20644	0.0013439	0.159227
ANO4	167.94	-4.39106	1.37091	-3.20304	0.00135986	0.159227
HPCAL1	3066.99	-2.02642	0.63275	-3.20257	0.00136209	0.159227
ARHGAP31	1872.72	1.25407	0.391779	3.20095	0.00136974	0.159227
APOA1	4.84369	-5.05711	1.58302	-3.1946	0.00140025	0.161569
PTX3	581.83	2.24044	0.70221	3.19055	0.00142003	0.162645
SDC1	2938.31	-1.55529	0.488327	-3.18493	0.0014479	0.163979
ARPC1A	1537.74	-0.852872	0.267891	-3.18365	0.00145431	0.163979
DRD2	548.922	-3.59662	1.13035	-3.18188	0.00146325	0.163979
MVB12B	1031.95	1.12649	0.354692	3.17597	0.00149339	0.165219
SKA1	682.231	-1.01425	0.319912	-3.1704	0.00152228	0.165219
CAV1	10847.5	-2.91835	0.920831	-3.16925	0.00152832	0.165219
DSCC1	547.508	-0.864386	0.272972	-3.16657	0.00154247	0.165219
MET	3694.24	-3.31381	1.04683	-3.16557	0.00154781	0.165219
FARSB	2907.71	-0.57973	0.183232	-3.16391	0.00155667	0.165219
LDHA	16528.9	-1.0069	0.318396	-3.16242	0.00156462	0.165219
STX1A	782.082	-1.9706	0.623157	-3.16229	0.00156535	0.165219
COMMD4	795.171	-0.584876	0.185001	-3.16146	0.00156978	0.165219
KIAA1324L	138.356	3.09107	0.979589	3.15548	0.00160236	0.166746
UNC5C	403.536	3.62586	1.14929	3.15487	0.0016057	0.166746
OGFOD1	1505.67	-0.525304	0.166731	-3.15061	0.00162931	0.168077
SH3BGRL3	2350.76	-1.24301	0.395258	-3.14481	0.00166196	0.170319
DIAPH1	4003.8	-0.531116	0.169438	-3.13458	0.00172101	0.175217
MAN1A1	869.837	-2.76928	0.885484	-3.12742	0.00176346	0.175657
DISC1	217.978	1.69615	0.542489	3.1266	0.0017684	0.175657
UNC80	343.713	1.7044	0.545295	3.12565	0.00177412	0.175657
LENG8	1648.33	1.24762	0.399162	3.1256	0.00177441	0.175657
SND1	6503.9	-0.701716	0.224817	-3.12128	0.00180066	0.175657
PARVB	552.228	-2.25054	0.721557	-3.11901	0.00181462	0.175657
LRP1	16348.1	2.25271	0.722317	3.11873	0.0018163	0.175657
RACGAP1P	29.1652	-1.13989	0.365676	-3.1172	0.00182578	0.175657
RPLP1	6670.6	-0.884635	0.283858	-3.11647	0.00183029	0.175657
EIF4H	7076.21	-0.658282	0.211312	-3.11522	0.0018381	0.175657
ATRN	2478.99	0.806485	0.259243	3.11092	0.00186506	0.176354
CTSF	660.375	1.20032	0.386102	3.10883	0.00187829	0.176354
KIAA0040	1686.85	-3.35767	1.08043	-3.10772	0.00188534	0.176354
STK26	28.417	-7.60682	2.44942	-3.10555	0.00189922	0.176354
NPS	98.897	-4.24286	1.36641	-3.10512	0.001902	0.176354
CCNL2	1495.92	0.979138	0.315669	3.10179	0.00192354	0.176507
PPM1L	506.733	1.59062	0.512878	3.10136	0.00192632	0.176507
SEMA3B	345.02	1.88474	0.61012	3.08913	0.00200742	0.180953
LRRC27	347.906	1.08319	0.3507	3.08864	0.00201074	0.180953
LINC01063	4.60059	-4.98154	1.61363	-3.08716	0.00202079	0.180953
KIFC1	1882.93	-0.87717	0.284274	-3.08565	0.00203105	0.180953
C21orf62	103.621	2.56131	0.830143	3.08538	0.00203292	0.180953
GLIPR1L2	28.9628	2.18634	0.709803	3.08021	0.00206855	0.183079
TCF19	1811.93	-1.20142	0.390983	-3.07282	0.00212048	0.186386
PCDHGA7	29.8623	1.86311	0.606578	3.0715	0.00212986	0.186386
CXCR4	1514.42	-2.40943	0.785066	-3.06908	0.0021472	0.186854
CCDC18-AS1	87.0423	1.27068	0.414994	3.06192	0.00219921	0.188045
CHAC1	85.0762	-2.40422	0.785566	-3.06049	0.00220978	0.188045
RABGAP1	2703.41	0.605989	0.198008	3.06042	0.00221025	0.188045
CTSZ	940.827	-3.61123	1.18044	-3.05924	0.00221902	0.188045
CCZ1	172.391	-0.977322	0.319589	-3.05806	0.00222778	0.188045
FRMD4B	720.106	-2.24896	0.735601	-3.05731	0.00223331	0.188045
ARHGEF26	768.037	1.517	0.496547	3.0551	0.00224982	0.188417
PLXNB1	1659.22	1.34605	0.440923	3.05279	0.00226723	0.188859
TGFB1I1	1239.89	-1.14768	0.376228	-3.05048	0.00228476	0.189307
EFNB3	426.765	1.38258	0.454249	3.04365	0.00233723	0.19263
PIGM	348.615	0.797285	0.262236	3.04034	0.00236312	0.192827
GARS	6705.59	-0.835126	0.274897	-3.03796	0.00238188	0.192827
AVIL	67.9894	0.996283	0.328004	3.03741	0.00238621	0.192827
SEPT8	3003.32	0.848904	0.279517	3.03704	0.00238914	0.192827
SH3TC1	89.2232	-3.60681	1.18955	-3.03208	0.00242875	0.195014
AKR1B10	73.0228	-3.78179	1.24925	-3.02724	0.00246797	0.196048
APC2	888.407	1.80828	0.597656	3.02562	0.00248126	0.196048
CDCA4	839.038	-1.0695	0.353885	-3.02216	0.00250977	0.196048
LINC01619	7.54583	-5.68956	1.88356	-3.02064	0.00252238	0.196048
SNHG16	400.683	-0.857305	0.283923	-3.0195	0.0025319	0.196048
CACFD1	484.705	0.884407	0.29298	3.01866	0.00253891	0.196048
VMAC	66.4116	0.946995	0.313769	3.01813	0.00254337	0.196048
FAM83H	13.1192	-6.49461	2.15192	-3.01806	0.00254401	0.196048
POLD2	6004.25	-0.83859	0.278113	-3.01528	0.00256739	0.196048
SMTN	527.236	-1.2145	0.402947	-3.01404	0.00257797	0.196048
TMEM240	89.4031	1.07314	0.356077	3.01379	0.00258007	0.196048
RNF152	571.741	-2.38415	0.792122	-3.00983	0.00261392	0.196953
SETD5	4131.82	0.651903	0.21667	3.00874	0.00262337	0.196953
ATP9B	524.865	1.01059	0.336007	3.00764	0.00263284	0.196953
ZFP36	511.494	2.37439	0.789745	3.00652	0.00264256	0.196953
DEK	9678.49	-0.650847	0.216745	-3.00282	0.00267489	0.1978
ZNF471	309.165	0.753617	0.251012	3.00232	0.00267933	0.1978
CLPTM1L	3080.25	-0.661272	0.220449	-2.99966	0.00270278	0.19859
TMEM243	229.822	-1.12351	0.374848	-2.99723	0.00272442	0.199241
TAF1D	1344.96	-0.912398	0.30476	-2.99382	0.00275504	0.200539
EPN2	1595.3	0.719256	0.240539	2.99018	0.00278813	0.202003
XKRX	6.96068	-5.5829	1.86991	-2.98565	0.00282977	0.202565
EXTL3-AS1	33.9665	1.53544	0.514319	2.98538	0.00283224	0.202565
JUND	4139.33	0.772516	0.258791	2.9851	0.0028349	0.202565
ARHGAP39	433.027	0.515463	0.172976	2.97996	0.00288285	0.204436
OXTR	330.455	-2.43258	0.816751	-2.97836	0.00289793	0.204436
TMOD2	2230.9	1.17956	0.396167	2.97742	0.00290685	0.204436
CHD6	2027.67	0.807607	0.271308	2.97671	0.00291357	0.204436
JAG2	59.6338	-3.09873	1.04265	-2.97197	0.00295893	0.206688
HSPB1	4500.63	-1.57639	0.531208	-2.96756	0.00300175	0.206807
DCC	1400.85	2.78211	0.937842	2.9665	0.00301213	0.206807
MSC	38.0133	-5.84518	1.97101	-2.96557	0.00302118	0.206807
GCK	84.7865	-2.75182	0.928166	-2.96479	0.00302887	0.206807
TMSB10	35672.8	-0.889133	0.300307	-2.96075	0.00306891	0.206807
HRK	37.4357	2.64199	0.892448	2.96038	0.00307261	0.206807
PITHD1	1186.64	-0.854562	0.288683	-2.96021	0.00307427	0.206807
DNAH1	110.773	1.10701	0.374033	2.95965	0.00307987	0.206807
GPM6B	22305.6	1.44865	0.489472	2.95963	0.00308013	0.206807
PARP12	372.994	-1.52546	0.516358	-2.95427	0.00313413	0.209529
XIST	611.816	-9.68984	3.28287	-2.95164	0.0031609	0.210416
KDELR3	538.338	-1.61949	0.549151	-2.94907	0.00318728	0.210525
BOLA3	639.131	-1.06247	0.360373	-2.94826	0.00319563	0.210525
EOMES	6.99736	-5.59087	1.89679	-2.94754	0.00320308	0.210525
CCNL1	1405.29	1.04077	0.353927	2.94062	0.00327551	0.213071
PCSK5	94.7357	2.10587	0.716276	2.94003	0.00328178	0.213071
SNHG5	1174.23	-1.52896	0.520067	-2.93993	0.00328285	0.213071
ZNF251	360.934	0.708608	0.24128	2.93687	0.00331539	0.214105
PCBP1	2708.26	-0.442263	0.150642	-2.93586	0.00332628	0.214105
RPS2	7144.69	-0.79092	0.269678	-2.93283	0.00335884	0.214865
EMP3	2624.88	-1.07588	0.367004	-2.93152	0.00337311	0.214865
FAM69A	996.105	1.284	0.438085	2.93093	0.00337947	0.214865
TBRG4	1900.77	-0.708162	0.241929	-2.92714	0.00342093	0.21658
CSPG5	703.946	2.26701	0.775331	2.92393	0.00345645	0.21658
NXPH4	238.01	-2.00344	0.68541	-2.92298	0.00346704	0.21658
RASL11A	85.2027	-3.2075	1.09796	-2.92133	0.00348545	0.21658
GPR173	311.481	1.26555	0.433213	2.92131	0.00348568	0.21658
RSPH4A	22.7309	1.38139	0.47301	2.92043	0.0034955	0.21658
RGS20	373.08	-2.53243	0.867362	-2.91969	0.00350377	0.21658
DRC3	61.4049	1.17313	0.402034	2.91798	0.00352309	0.216914
EPHA5-AS1	12.6887	-6.44465	2.2107	-2.91521	0.00355452	0.217562
ARHGAP35	5204.93	0.757149	0.259939	2.9128	0.00358205	0.217562
FAH	549.625	-1.33636	0.458938	-2.91186	0.00359281	0.217562
TRAC	94.3238	-3.2655	1.1217	-2.9112	0.0036004	0.217562
ESR2	227.065	-3.39698	1.1671	-2.91061	0.00360724	0.217562
MYH15	96.8216	-2.74311	0.942737	-2.90973	0.00361742	0.217562
OSBP2	1218.21	-1.68674	0.580452	-2.90591	0.00366182	0.218799
CFAP44	177.804	1.25835	0.433247	2.90447	0.00367881	0.218799
CCND1	9229.51	-1.63091	0.561539	-2.90435	0.00368013	0.218799
QRFPR	21.2733	-7.19031	2.47881	-2.9007	0.00372325	0.219786
LINC01510	6.26753	-5.43118	1.87338	-2.89913	0.00374202	0.219786
NOS1AP	385.4	1.57553	0.543576	2.89845	0.00375017	0.219786
TSPAN18	11.2294	5.0369	1.73797	2.89815	0.00375372	0.219786
NTN1	1656.48	1.78167	0.615096	2.89657	0.00377267	0.219786
NUDT15	817.726	-0.929158	0.320859	-2.89584	0.00378139	0.219786
MTHFD2	1829.93	-0.951416	0.32883	-2.89334	0.0038117	0.220725
MMP1	69.5369	-4.5259	1.56509	-2.89179	0.00383055	0.220994
ANKRD10-IT1	41.5684	1.30111	0.450138	2.89047	0.00384666	0.221105
DDC	7.33081	-5.64832	1.95499	-2.88918	0.00386243	0.221195
TMEM229B	169.418	1.96889	0.682925	2.88303	0.00393867	0.222245
S100A2	184.215	-1.46501	0.508292	-2.88223	0.00394873	0.222245
SNRNP27	1178.9	-0.467462	0.162229	-2.8815	0.00395788	0.222245
BBOX1	249.305	2.1975	0.762826	2.88074	0.00396747	0.222245
ANTXR1	2971.96	1.34182	0.465907	2.88001	0.00397661	0.222245
KAT6A	2791.22	0.532129	0.1848	2.87948	0.00398327	0.222245
RPL4	12252.7	-0.837738	0.291038	-2.87845	0.00399637	0.222245
CLCN5	296.116	1.08722	0.377938	2.87671	0.00401845	0.222245
CCDC80	1646.67	2.49208	0.866361	2.87649	0.00402121	0.222245
GRN	2048.77	0.799922	0.278217	2.87517	0.00403807	0.222245
NANS	841.981	-0.643335	0.22382	-2.87434	0.00404877	0.222245
PSMA3-AS1	718.74	0.72526	0.252344	2.87409	0.00405198	0.222245
NR4A1	461.786	3.02416	1.05316	2.87152	0.00408502	0.223271
KCNJ2	1262.78	-1.43627	0.500607	-2.86905	0.00411707	0.223903
CHCHD3	3382.88	-0.698835	0.243754	-2.86697	0.0041442	0.223903
EZH1	445.496	0.899709	0.313866	2.86654	0.00414984	0.223903
CCT6A	14953.8	-0.801342	0.279582	-2.86622	0.00415407	0.223903
EBF4	609.374	1.0193	0.356464	2.85947	0.00424351	0.227935
IGFBP6	104.082	-2.29569	0.804081	-2.85505	0.00430301	0.230337
CHRNA9	659.164	-2.57133	0.901234	-2.85312	0.00432918	0.230944
NOTCH3	2121.88	1.87536	0.657883	2.8506	0.00436373	0.23171
ZDHHC17	1227.55	0.763465	0.267892	2.8499	0.00437329	0.23171
APRT	1325.87	-0.676611	0.23755	-2.84829	0.00439551	0.232098
FAM198B	627.834	2.0449	0.71911	2.84366	0.00445989	0.233961
SERPINB6	2726.31	-1.01371	0.356489	-2.84359	0.00446084	0.233961
MEGF8	4326.68	1.06058	0.373218	2.84173	0.00448697	0.234311
KIF23	2198.69	-0.923033	0.325006	-2.84005	0.00451068	0.234311
MAGEC2	20.3583	-7.12295	2.50874	-2.83925	0.00452198	0.234311
RRM2	4791.3	-0.904373	0.318571	-2.83885	0.00452768	0.234311
ZNF547	79.7344	1.14542	0.404649	2.83064	0.00464546	0.238727
SLC16A2	1315.41	0.778262	0.274954	2.83051	0.00464736	0.238727
JMY	507.464	1.11319	0.393393	2.82971	0.00465899	0.238727
CCDC57	272.035	0.906367	0.321096	2.82273	0.00476162	0.243186
RCC1L	2179.8	-0.639857	0.226883	-2.82021	0.00479928	0.243191
MATN2	1838.5	2.48088	0.879874	2.81958	0.00480861	0.243191
PAXBP1	1384.45	0.973064	0.345175	2.81904	0.00481669	0.243191
AC020951.1	22.671	1.86175	0.660535	2.81855	0.00482416	0.243191
RECQL	1699.28	-0.609432	0.216522	-2.81464	0.00488319	0.245372
TAGLN2	8978.62	-1.355	0.482074	-2.81076	0.00494242	0.24755
YWHAG	13560.1	-0.605731	0.215858	-2.80616	0.00501365	0.24971
ZNF10	227.41	0.953563	0.339842	2.8059	0.00501761	0.24971
ZNF780B	414.207	1.2498	0.446492	2.79915	0.00512379	0.250835
ACD	511.099	-0.689969	0.246793	-2.79574	0.00517814	0.250835
MIR600HG	108.032	1.22058	0.436588	2.79573	0.00517824	0.250835
PNISR	2318.65	0.702159	0.251222	2.79498	0.00519029	0.250835
PIF1	150.183	-0.944477	0.33796	-2.79464	0.00519568	0.250835
EREG	16.5981	-6.82891	2.44406	-2.79408	0.00520473	0.250835
ZBTB26	459.589	0.671824	0.240446	2.79407	0.0052049	0.250835
ACTB	120960	-0.645797	0.231251	-2.79262	0.00522824	0.250835
PCDHB6	31.1371	2.37046	0.849093	2.79176	0.00524228	0.250835
DRAP1	4808.43	-0.999129	0.357893	-2.7917	0.00524327	0.250835
CROCCP3	51.033	0.892923	0.320106	2.78946	0.00527952	0.250835
MT-ND3	14386.2	0.54801	0.196634	2.78695	0.00532074	0.250835
AR	1536.18	1.36624	0.490265	2.78673	0.00532424	0.250835
TP53INP1	844.402	1.22904	0.44105	2.78663	0.00532598	0.250835
FOS	4246.77	1.97331	0.708273	2.78609	0.00533485	0.250835
EIF1AXP1	33.9141	-0.965601	0.346611	-2.78583	0.00533908	0.250835
COL9A2	266.409	1.75242	0.629207	2.78513	0.00535063	0.250835
CCNE2	661.127	-0.832275	0.29891	-2.78437	0.00536319	0.250835
TTC27	637.525	-0.569177	0.204493	-2.78336	0.00537986	0.250835
TTLL3	102.932	0.881584	0.316863	2.78222	0.00539882	0.250835
EIF4EBP1	1519.07	-1.04145	0.374361	-2.78195	0.00540337	0.250835
TSC1	827.081	0.642929	0.231117	2.78183	0.00540526	0.250835
KCTD16	30.2984	2.18596	0.785889	2.78152	0.00541058	0.250835
RSRP1	317.398	0.853834	0.307224	2.77919	0.00544947	0.251889
TENM4	1075.96	2.7611	0.994142	2.77737	0.00548014	0.25237
S100B	13427.9	1.98813	0.716376	2.77526	0.0055157	0.25237
TNPO3	4059.54	-0.750545	0.270487	-2.77479	0.00552371	0.25237
SOX5	1018.67	1.14883	0.414034	2.77473	0.0055247	0.25237
SLC9A9	59.2962	2.3232	0.839579	2.7671	0.00565575	0.257601
RPL17	163.778	-0.847873	0.306625	-2.76518	0.00568915	0.258367
IFT140	663.021	0.651176	0.235581	2.76413	0.00570742	0.258443
FOXM1	4428.05	-0.768682	0.278337	-2.7617	0.00575021	0.259211
SELENOM	147.013	-2.07778	0.752472	-2.76127	0.00575765	0.259211
CCDC39	38.2201	1.20287	0.436669	2.75466	0.0058753	0.26284
SLC18B1	402.193	1.03312	0.375054	2.7546	0.00587644	0.26284
NBPF11	65.4255	0.960367	0.348732	2.75388	0.00588937	0.26284
KANSL1L	420.574	0.900862	0.327233	2.75297	0.00590576	0.26284
GRIK3	2413.67	3.26389	1.18641	2.75106	0.00594034	0.263626
ITGB1BP1	2426.23	-0.843173	0.30671	-2.74908	0.0059762	0.263985
ST6GALNAC4	507.308	-0.928123	0.337653	-2.74875	0.00598233	0.263985
PKP1	9.81391	-6.07517	2.21416	-2.74378	0.00607364	0.266721
PHF2	2078.97	0.567236	0.206809	2.7428	0.0060917	0.266721
VN1R1	37.9936	1.6367	0.596912	2.74194	0.0061078	0.266721
TUBA4A	210.938	-2.57933	0.940788	-2.74167	0.00611282	0.266721
CLSTN2	45.8665	4.04874	1.47962	2.73633	0.00621282	0.270327
SLC35F2	636.101	-1.61349	0.589878	-2.7353	0.00623232	0.27042
HSP90AB1	27385.6	-0.496821	0.18189	-2.73144	0.00630581	0.272162
IL11	1678.09	-2.44967	0.896869	-2.73136	0.00630742	0.272162
CELSR2	3839.45	1.40537	0.515083	2.72844	0.00636341	0.273085
RPS18	13256	-0.770509	0.282683	-2.7257	0.0064166	0.273085
RUNDC1	542.736	0.589581	0.216348	2.72516	0.00642711	0.273085
PTOV1-AS1	229.082	0.46463	0.170505	2.72503	0.00642961	0.273085
METTL7A	1217.56	1.27699	0.468687	2.7246	0.00643795	0.273085
CKAP2L	1975.23	-0.871932	0.32003	-2.72453	0.00643933	0.273085
TMEM147-AS1	130.616	0.951614	0.34941	2.72349	0.00645966	0.273085
MYEOV	80.686	-2.87808	1.05768	-2.72111	0.00650624	0.273085
MSC-AS1	45.2649	-5.29806	1.94716	-2.72092	0.00650997	0.273085
SMKR1	48.4608	-1.24579	0.458004	-2.72003	0.0065275	0.273085
CCM2	1926.76	-1.0093	0.37116	-2.7193	0.00654206	0.273085
ANP32B	6706.03	-0.595379	0.219028	-2.71828	0.00656226	0.273085
PCMTD1	355.351	0.76395	0.281083	2.71788	0.00657015	0.273085
MIA3	1378.28	0.804325	0.296001	2.7173	0.00658168	0.273085
MAMDC2-AS1	22.4139	1.90187	0.700307	2.71577	0.00661213	0.273085
MED10	791.904	-0.842894	0.310505	-2.71459	0.00663583	0.273085
MAML2	3034.63	0.730494	0.269155	2.71402	0.00664714	0.273085
VAMP1	132.998	1.13991	0.420208	2.71273	0.00667308	0.273085
TRIM52	199.426	0.863934	0.318607	2.7116	0.00669601	0.273085
CELF3	39.1249	2.03066	0.748973	2.71126	0.00670277	0.273085
ENO1	36553	-0.938079	0.346082	-2.71056	0.00671689	0.273085
TARS	6032.62	-0.46946	0.173234	-2.70997	0.00672892	0.273085
VOPP1	1127.28	-1.16346	0.429453	-2.70916	0.00674528	0.273085
RHBDF2	287.09	-2.55614	0.943884	-2.70811	0.00676684	0.273085
SEM1	3142.29	-0.825688	0.304951	-2.70761	0.00677697	0.273085
CDC20	2330.52	-0.875273	0.323396	-2.7065	0.00679957	0.273085
PYCR1	1301.96	-1.12687	0.416376	-2.70638	0.00680215	0.273085
PMM1	652.916	-0.801826	0.296441	-2.70484	0.00683376	0.273108
PMM2	344.75	-0.814148	0.301019	-2.70464	0.00683778	0.273108
CRTC1	691.059	0.986963	0.365114	2.70316	0.00686829	0.273109
TK1	1398.26	-1.03655	0.383491	-2.70294	0.00687288	0.273109
CELF5	59.4477	4.18699	1.54969	2.70182	0.00689604	0.273332
NINL	212.23	1.69747	0.628965	2.69883	0.00695832	0.275101
PGM2	1062.81	-0.968093	0.359107	-2.69584	0.00702115	0.276022
STARD4-AS1	94.2737	1.67993	0.623275	2.69532	0.00703204	0.276022
FAM184B	226.003	2.15286	0.798777	2.69519	0.00703478	0.276022
BTAF1	1554.15	1.03827	0.385721	2.69177	0.00710743	0.277096
TRIM48	8.998	-5.94954	2.2103	-2.69174	0.00710811	0.277096
PLTP	1210.26	1.68283	0.625263	2.69139	0.00711551	0.277096
ADAMTS9-AS1	32.7827	1.82099	0.677277	2.68869	0.00717331	0.27865
MASP2	38.1595	1.11217	0.414129	2.68558	0.00724049	0.28056
WISP1	755.566	2.86762	1.06849	2.68379	0.00727926	0.281362
ICE1	3232.98	-0.818584	0.305377	-2.68057	0.00734961	0.283379
SYT11	7553.8	0.802454	0.299738	2.67718	0.00742439	0.285294
MARCH9	931.033	0.530083	0.198051	2.67649	0.00743967	0.285294
IFNWP19	8.94822	-5.94213	2.2213	-2.67507	0.00747141	0.285294
NQO2	773.88	-1.10693	0.413804	-2.67502	0.00747255	0.285294
MDH2	7962.74	-0.647874	0.242318	-2.67365	0.00750312	0.28576
ASPHD1	235.232	-1.48576	0.556147	-2.67153	0.00755064	0.286186
BMPR1A	737.713	0.791035	0.2961	2.67151	0.00755104	0.286186
POLR2C	2189.57	-0.613415	0.229999	-2.66703	0.00765238	0.289323
ARPC2	8103.83	-0.576647	0.216413	-2.66456	0.00770883	0.290467
L3MBTL1	91.2506	1.04802	0.39339	2.66408	0.00771993	0.290467
STAG3	105.518	1.16875	0.439877	2.657	0.00788395	0.294761
IL1A	35.3865	-3.21478	1.21004	-2.65675	0.00788974	0.294761
PSMG3	1379.59	-0.676621	0.254725	-2.65628	0.00790077	0.294761
SOX9	7941.3	1.05324	0.396566	2.6559	0.00790975	0.294761
CALM2	15509.4	-0.649367	0.244853	-2.65207	0.0080001	0.297417
RAP1GAP2	771.571	-2.21617	0.836104	-2.65059	0.00803513	0.298008
ZNF8	339.44	1.10344	0.416532	2.64912	0.00807027	0.2986
FZD8	367.463	1.46692	0.554041	2.64767	0.00810485	0.298749
THUMPD1	1392.75	-0.50353	0.190308	-2.64587	0.00814811	0.298749
CDR2	1011.91	-0.62788	0.237313	-2.64578	0.0081502	0.298749
ACAD10	452.5	0.621865	0.235043	2.64575	0.00815102	0.298749
FBXL20	552.734	0.707849	0.26771	2.64409	0.00819112	0.299514
ASAH1	3460.68	0.675965	0.25578	2.64276	0.00822325	0.299985
LRP2BP	66.8771	0.749954	0.284	2.64069	0.00827385	0.301126
GMNN	1649.86	-0.788619	0.29916	-2.63611	0.00838622	0.302943
GPAT3	886.469	-2.90779	1.10312	-2.63597	0.00838964	0.302943
YWHAH	4168.48	-1.04289	0.395768	-2.63511	0.00841088	0.302943
ABHD17B	795.635	0.624706	0.237097	2.63481	0.00841844	0.302943
MZT1	1349.19	-0.680149	0.258267	-2.63351	0.00845079	0.302943
SLC12A9-AS1	3.9715	-4.77685	1.81399	-2.63334	0.00845487	0.302943
KDM3B	3512.44	0.496095	0.188404	2.63314	0.00845993	0.302943
AGAP2	199.651	1.96853	0.747904	2.63207	0.0084867	0.303205
IRX3	439.51	-2.27495	0.864968	-2.6301	0.00853601	0.304269
PTPRT	90.0598	4.55505	1.734	2.6269	0.00861666	0.306307
TRIM21	318.899	-0.840803	0.320151	-2.62627	0.00863252	0.306307
PCLO	208.678	-3.10388	1.18261	-2.62461	0.00867474	0.307105
RPP25	86.3577	-2.87817	1.09766	-2.6221	0.00873894	0.308677
RASGRP1	98.8378	2.52844	0.965079	2.61993	0.00879469	0.309656
PAQR3	1151.26	-1.11492	0.425834	-2.6182	0.00883942	0.309656
PAK1IP1	1178.33	-0.547204	0.209012	-2.61805	0.00884351	0.309656
DCHS1	2266.5	1.72807	0.66045	2.61649	0.00888377	0.309656
PRC1	4367.91	-0.751262	0.287149	-2.61628	0.00888933	0.309656
MLPH	375.779	-7.36285	2.81486	-2.61571	0.00890434	0.309656
ZNF658	90.382	0.705678	0.269891	2.61468	0.008931	0.309656
ITGA10	106.9	2.66874	1.0209	2.61411	0.00894615	0.309656
CCDC191	184.109	1.31843	0.50436	2.61406	0.00894741	0.309656
MBTD1	698.161	0.975826	0.373447	2.61302	0.00897456	0.309656
IMPG2	22.3457	1.78478	0.683142	2.61261	0.00898532	0.309656
PTPRH	27.3424	-4.01484	1.53832	-2.60988	0.00905737	0.31145
CLEC2D	63.2741	1.05782	0.40547	2.60888	0.00908396	0.311676
MRM2	1575.04	-0.580924	0.222804	-2.60733	0.00912516	0.312401
MT-ND1	40435	0.872339	0.335074	2.60342	0.00922978	0.31452
KIAA1958	832.287	1.17505	0.451488	2.60261	0.00925179	0.31452
SIGMAR1	1862.54	-0.600803	0.230992	-2.60097	0.00929612	0.31452
POU3F1	97.8963	2.99445	1.15134	2.60083	0.00929979	0.31452
RPL23AP7	124.429	-1.19974	0.461309	-2.60073	0.00930255	0.31452
NPR3	183.337	-4.77395	1.83577	-2.60052	0.0093082	0.31452
CA14	319.363	2.35522	0.906305	2.5987	0.00935768	0.315508
UBIAD1	558.23	-0.646404	0.249088	-2.59508	0.00945683	0.316465
RNPC3	217.533	0.647083	0.249365	2.59493	0.00946114	0.316465
ALYREF	2923.52	-0.632369	0.24371	-2.59476	0.00946575	0.316465
BUB3	2850.04	-0.542717	0.209164	-2.5947	0.00946733	0.316465
C3	8.33436	6.03669	2.32841	2.59262	0.00952466	0.3177
CCT4	6658.66	-0.464346	0.179198	-2.59125	0.00956288	0.318293
EEPD1	269.41	-1.36461	0.527039	-2.58919	0.00962008	0.318442
RPL4P5	19.9873	-1.2339	0.476585	-2.58904	0.00962426	0.318442
UBE3C	5242.68	-0.684847	0.264533	-2.58889	0.00962869	0.318442
BIRC5	4208.51	-0.857222	0.331227	-2.58802	0.00965282	0.318563
FAM193A	1045.74	0.608747	0.235621	2.58358	0.00977796	0.321345
LCAT	231.079	1.39984	0.541829	2.58355	0.00977906	0.321345
ARHGDIA	8066.3	-0.766567	0.296865	-2.58221	0.00981699	0.321345
HTR1D	35.4661	-2.83922	1.09957	-2.58212	0.00981962	0.321345
USP32P3	18.3221	1.89228	0.73361	2.57941	0.00989693	0.321448
ARMCX4	375.113	0.966319	0.37469	2.57898	0.00990912	0.321448
TMEM14C	2530.16	-0.679108	0.263356	-2.57867	0.00991817	0.321448
SNHG14	2391.92	1.03927	0.403136	2.57797	0.00993815	0.321448
CBFB	2371.62	-0.611963	0.237422	-2.57753	0.00995083	0.321448
PPIAP22	82.0004	-0.963409	0.3738	-2.57734	0.00995643	0.321448
ASNS	1971.1	-1.27088	0.493186	-2.57687	0.00996987	0.321448
NTAN1	761.438	-0.769103	0.298544	-2.57618	0.00998981	0.321448
OAF	1522.27	1.68359	0.653809	2.57505	0.0100225	0.321448
ZNF221	145.734	1.08718	0.422236	2.57482	0.0100291	0.321448
ZNF491	67.7136	1.16086	0.451258	2.5725	0.0100966	0.32235
ZSCAN30	773.337	0.417196	0.162185	2.57234	0.0101014	0.32235
SNAI1	116.202	-2.20386	0.856958	-2.57172	0.0101194	0.32235
BCL7B	1818.23	-0.78173	0.30412	-2.57047	0.0101562	0.322862
PLEKHN1	11.8268	-6.34435	2.46988	-2.56869	0.0102084	0.322864
HSD17B8	121.393	-1.74324	0.67869	-2.56853	0.0102131	0.322864
EFHD1	198.835	-1.95355	0.760629	-2.56834	0.0102188	0.322864
TRPV1	35.7856	1.19708	0.466215	2.56765	0.0102391	0.322864
PAK1	1057.39	-1.49854	0.584092	-2.56559	0.0103	0.324129
CCDC144CP	27.9345	1.64057	0.639889	2.56384	0.0103522	0.324796
LUC7L3	4131.67	0.596618	0.232799	2.56281	0.010383	0.324796
SEC11A	3076.37	-0.672846	0.262546	-2.56278	0.0103839	0.324796
MELK	2296.41	-0.784046	0.306019	-2.56208	0.0104046	0.324796
RNASEH1	710.119	-0.541867	0.211629	-2.56046	0.0104532	0.32566
NELFE	2488.52	-0.606041	0.236809	-2.5592	0.0104913	0.326193
ZCCHC24	2119.48	1.11869	0.437355	2.55786	0.0105318	0.3268
B4GALNT3	170.824	1.91203	0.748197	2.55552	0.0106031	0.327879
KNSTRN	1304.59	-0.767386	0.300308	-2.55533	0.0106087	0.327879
KCNS3	16.6462	-4.62422	1.8115	-2.55271	0.0106888	0.329703
TXNRD1	6386.31	-0.842455	0.330221	-2.55118	0.0107358	0.330497
DIAPH3	880.504	-0.749982	0.294202	-2.54921	0.0107969	0.331721
PDK2	429.541	0.669426	0.262708	2.54817	0.010829	0.332053
SEMA6D	2335.54	2.26454	0.889413	2.5461	0.0108934	0.332749
CACNA1G	106.544	1.98362	0.779129	2.54595	0.010898	0.332749
CRB2	807.402	2.7366	1.07512	2.54538	0.0109158	0.332749
OR2B6	3.8984	-4.74374	1.86497	-2.5436	0.0109716	0.333797
TPM3	7442	-0.729196	0.28722	-2.53881	0.0111231	0.337748
IPO5P1	183.289	1.37327	0.541581	2.53566	0.0112235	0.339779
C4orf47	13.4783	1.66178	0.655443	2.53535	0.0112336	0.339779
EXTL3	10222.1	0.957579	0.377966	2.53351	0.0112927	0.340905
ZNF132	225.034	0.844119	0.333451	2.53146	0.0113588	0.341332
C1orf226	1072.08	1.49706	0.591437	2.53122	0.0113667	0.341332
DTYMK	2160.1	-0.731466	0.288999	-2.53104	0.0113726	0.341332
CCDC146	100.139	0.939995	0.371728	2.52872	0.011448	0.342149
VKORC1L1	2731.42	-0.749217	0.296323	-2.52838	0.0114589	0.342149
TNFRSF12A	5896.82	-1.10072	0.435383	-2.52817	0.0114657	0.342149
NDUFAB1	2052.41	-0.553411	0.219169	-2.52504	0.0115685	0.342876
MAU2	1250.28	0.670861	0.265695	2.52493	0.0115723	0.342876
ACVR2B	319.274	0.950906	0.37663	2.52478	0.0115772	0.342876
MEGF9	1730.79	0.626384	0.248107	2.52465	0.0115814	0.342876
AC026202.3	3.54681	-4.61585	1.82873	-2.52408	0.0116002	0.342876
TWISTNB	1495.71	-0.629337	0.249484	-2.52256	0.0116505	0.343461
CLCN6	594.173	0.759467	0.301125	2.5221	0.0116656	0.343461
HAUS2	913.044	-0.834583	0.331058	-2.52096	0.0117037	0.343461
RNF19A	2296.53	0.984154	0.39041	2.52082	0.0117081	0.343461
PHLPP1	2303.54	0.990961	0.393229	2.52006	0.0117334	0.343553
HMOX1	378.7	-1.6473	0.653939	-2.51905	0.0117672	0.343898
REC8	477.954	-2.77658	1.10282	-2.51771	0.0118121	0.34417
LDLRAD4	313.026	1.82434	0.724678	2.51745	0.0118207	0.34417
WSB1	1861.41	0.930919	0.369907	2.51663	0.0118483	0.344329
RFC2	2521.79	-0.837412	0.332994	-2.51479	0.0119102	0.34503
SLC2A1	3578.22	-1.47854	0.588348	-2.51303	0.0119698	0.34503
SLC6A15	35.6844	-5.12002	2.03791	-2.51239	0.0119916	0.34503
PPCDC	166.153	-0.693854	0.276277	-2.51144	0.0120239	0.34503
MACROD2	109.17	1.63923	0.652852	2.51088	0.0120431	0.34503
PARPBP	659.087	-0.784956	0.312884	-2.50878	0.012115	0.34503
ZNF525	191.076	-0.848801	0.338351	-2.50864	0.0121196	0.34503
UTP4	1964.07	-0.657632	0.262152	-2.50859	0.0121214	0.34503
SH2D5	63.2227	-1.44623	0.57655	-2.50842	0.0121273	0.34503
LMNA	17206.3	-1.30433	0.519993	-2.50837	0.0121291	0.34503
PEAK1	2388.18	1.00545	0.400939	2.50774	0.0121506	0.34503
TRPV3	31.7829	2.40201	0.957882	2.50762	0.0121546	0.34503
CLDN23	75.0118	-2.34456	0.935036	-2.50746	0.0121603	0.34503
UXT-AS1	3.68	-4.66241	1.85996	-2.50673	0.0121855	0.345116
CYP4F11	13.6817	-6.54938	2.61357	-2.50592	0.0122135	0.345279
AMY2B	18.6676	3.75451	1.49928	2.50422	0.0122723	0.345528
LDLRAD3	3438.05	1.10393	0.440874	2.50396	0.0122812	0.345528
POMT1	743.099	0.526096	0.210124	2.50374	0.0122888	0.345528
CDH2	15006.4	0.753812	0.301239	2.50237	0.0123365	0.346111
CTNNBIP1	2616.68	-0.901002	0.360132	-2.50187	0.012354	0.346111
RHPN1	327.514	1.11766	0.447105	2.49977	0.0124274	0.347311
BDH2	326.131	0.946741	0.378792	2.49937	0.0124414	0.347311
TMUB1	1027.31	-0.627409	0.251333	-2.49633	0.0125488	0.348396
RACGAP1	3321.16	-0.556389	0.222897	-2.49617	0.0125543	0.348396
TPMTP1	3.97187	-4.7656	1.90938	-2.49589	0.0125641	0.348396
ETFBKMT	68.6354	0.977555	0.391761	2.49528	0.0125857	0.348396
POU2F3	19.4601	4.48478	1.79744	2.4951	0.0125921	0.348396
KIAA0895L	369.568	0.728988	0.292651	2.49098	0.0127391	0.351838
FLRT3	2153.35	1.57443	0.632228	2.49029	0.012764	0.351903
OGT	2502.82	0.807341	0.324316	2.48936	0.0127973	0.352196
HMCES	1965.95	-0.893592	0.359123	-2.48826	0.012837	0.352666
RPL4P3	3.6317	-4.63937	1.86656	-2.48552	0.0129361	0.354266
HUS1	1064.32	-0.982407	0.395272	-2.4854	0.0129407	0.354266
ZNF224	139.529	1.04952	0.422599	2.48349	0.0130104	0.355472
ARVCF	550.412	1.13361	0.45669	2.48222	0.0130566	0.355472
NOL7	2348.55	-0.604995	0.243762	-2.48191	0.013068	0.355472
IKBIP	1298.94	-0.653094	0.263224	-2.48114	0.0130964	0.355472
GPR137B	450.203	1.37604	0.554615	2.48107	0.0130989	0.355472
MRGPRF	10.4836	-6.17241	2.48879	-2.48008	0.0131352	0.355838
RHOQ	1020.29	0.577727	0.233088	2.47858	0.0131905	0.356696
SLC25A25-AS1	60.2868	1.0445	0.421513	2.47799	0.0132127	0.356696
ZNF337	40.9987	1.08228	0.437312	2.47485	0.0133292	0.357845
TMED3	1480.08	-0.705085	0.284905	-2.47481	0.0133307	0.357845
LENG8-AS1	28.2897	1.20506	0.486954	2.47468	0.0133355	0.357845
OSGIN1	140.514	-1.41554	0.57212	-2.4742	0.0133535	0.357845
HSD3B7	47.1647	-1.53115	0.618959	-2.47376	0.0133701	0.357845
PLEKHB1	2346.86	1.18231	0.47806	2.47313	0.0133934	0.357855
COLEC12	182.335	-3.33883	1.35132	-2.47079	0.0134816	0.359345
TMEM184A	6.22899	-5.42161	2.1955	-2.46942	0.0135332	0.359345
SOCS3	1047.06	1.35607	0.549154	2.46937	0.013535	0.359345
COX5A	2595.33	-0.837987	0.339376	-2.4692	0.0135415	0.359345
SYN1	55.7232	1.57183	0.636974	2.46765	0.0136004	0.360295
SETD3	1473.8	-0.687405	0.278698	-2.46649	0.0136446	0.360773
FEN1	2538.01	-0.648887	0.263138	-2.46596	0.0136648	0.360773
ATG9B	6.80035	-5.53875	2.24854	-2.46327	0.0137677	0.362234
AKR1B1	6126.53	-0.93713	0.38051	-2.46282	0.0137847	0.362234
FABP3	160.04	1.44506	0.586818	2.46254	0.0137957	0.362234
TAS2R14	30.9594	0.853469	0.346713	2.4616	0.0138318	0.362234
PCSK4	53.5314	0.913874	0.371363	2.46086	0.0138603	0.362234
SSR3	6108.76	-0.667654	0.271345	-2.46053	0.0138731	0.362234
RIMS4	371.316	5.14723	2.09241	2.45995	0.0138957	0.362234
TGFB1	3070.65	-1.13556	0.461671	-2.45968	0.0139062	0.362234
AFAP1L2	608.614	-2.35726	0.95915	-2.45765	0.0139849	0.363676
LINC00907	12.6514	3.65796	1.48928	2.45619	0.0140417	0.364546
GSE1	2479.05	-1.1781	0.480066	-2.45404	0.0141259	0.365689
SNX22	909.531	2.73185	1.11365	2.45307	0.0141642	0.365689
STYXL1	944.011	-0.973622	0.397038	-2.45221	0.0141981	0.365689
LRRFIP1	2368.6	-0.970031	0.39559	-2.45211	0.0142021	0.365689
SPRN	56.494	1.21587	0.495903	2.45184	0.0142129	0.365689
LYAR	698.349	-0.700058	0.285564	-2.45149	0.0142266	0.365689
PLXDC2	79.3309	-3.47076	1.41715	-2.44911	0.0143211	0.366745
AGRN	5391.02	0.970043	0.396105	2.44895	0.0143272	0.366745
PDF	61.6448	-0.666947	0.272371	-2.44867	0.0143383	0.366745
MSI2	8056.96	0.514439	0.210217	2.44718	0.0143981	0.367112
ATP13A2	1401.56	-1.17051	0.478467	-2.44638	0.0144301	0.367112
PIK3C3	1528.94	0.516115	0.210972	2.44637	0.0144304	0.367112
TMEM198B	170.691	0.728187	0.297749	2.44564	0.0144594	0.367112
ATOX1	1927.16	-1.03152	0.421826	-2.44537	0.0144705	0.367112
KIF27	66.8088	0.743548	0.304228	2.44405	0.0145234	0.367474
IFRD2	1185.66	-0.762554	0.312031	-2.44384	0.0145319	0.367474
ZNF285	117.38	1.35069	0.553795	2.43897	0.014729	0.371314
C1QL1	3352.58	2.27759	0.933854	2.43891	0.0147315	0.371314
P4HA3	42.2604	-4.21103	1.72809	-2.43681	0.0148176	0.372882
CSNK2B	970.915	-0.536399	0.22024	-2.43552	0.0148703	0.373605
ATP6V0A1	1495.17	0.672427	0.276319	2.43352	0.0149529	0.374578
SERPINE1	23936.3	-2.34772	0.964786	-2.43342	0.0149571	0.374578
ERI2	692.638	-0.585344	0.24066	-2.43224	0.0150056	0.375179
TMEM94	1778.92	0.534134	0.219672	2.4315	0.0150365	0.375179
LINC01366	5.54652	-5.25499	2.16177	-2.43087	0.0150626	0.375179
GLRX	498.663	-1.5264	0.628018	-2.43051	0.0150775	0.375179
RHEB	2502.66	-0.614991	0.253509	-2.42591	0.0152701	0.379365
APTX	1143.56	-0.457857	0.188831	-2.4247	0.0153212	0.380029
NOL9	580.127	-0.58664	0.242133	-2.4228	0.0154013	0.380761
AZIN2	104.576	0.819009	0.338051	2.42274	0.015404	0.380761
PLA2G4A	281.423	-1.65973	0.685195	-2.42227	0.015424	0.380761
SLC18A1	228.137	2.77744	1.14728	2.42088	0.0154828	0.381607
CHEK1	1942.59	-0.679603	0.281301	-2.41593	0.015695	0.386225
POMGNT2	886.145	0.815492	0.3379	2.41341	0.0158041	0.388297
PABPC4	3309.78	-0.626922	0.2601	-2.41031	0.015939	0.390581
SLC23A2	1707.23	0.684338	0.283943	2.41012	0.0159472	0.390581
NMRAL2P	16.8019	-4.39246	1.82354	-2.40876	0.0160069	0.391427
LDHAP4	24.529	-1.18568	0.492694	-2.40653	0.016105	0.392339
FTX	301.219	0.996794	0.414271	2.40614	0.0161221	0.392339
TRPV4	5.79586	-5.3096	2.20713	-2.40566	0.0161432	0.392339
CCDC137	1137.74	-0.445108	0.185028	-2.40562	0.0161449	0.392339
ZNF333	459.253	0.880804	0.366307	2.40455	0.0161923	0.392878
ENPP6	37.821	4.98159	2.07255	2.4036	0.0162344	0.393288
DERA	1033.25	-0.633793	0.263879	-2.40183	0.0163132	0.393899
SPAG8	30.2108	1.29363	0.538711	2.40134	0.016335	0.393899
SDHAP3	34.9914	0.956433	0.398293	2.40133	0.0163355	0.393899
PDP1	7345.88	-1.15608	0.481632	-2.40035	0.0163795	0.393902
LRP6	2576.53	0.963858	0.401574	2.4002	0.0163862	0.393902
ZFP14	309.239	1.15517	0.481471	2.39925	0.0164288	0.394121
COL12A1	553.46	3.51961	1.4672	2.39887	0.016446	0.394121
PANK1	270.74	0.738416	0.307918	2.39809	0.0164807	0.394347
RFTN2	570.024	1.51455	0.631922	2.39674	0.0165415	0.395194
TWIST2	300.894	-2.72262	1.13643	-2.39576	0.0165858	0.395355
SCAMP4	2093.08	0.643956	0.26888	2.39496	0.0166222	0.395355
PRR11	2484.18	-0.569517	0.237818	-2.39476	0.0166312	0.395355
WDR19	627.444	0.876174	0.366131	2.39306	0.0167085	0.395355
AGPAT4	1167.52	1.02206	0.427111	2.39297	0.0167125	0.395355
SLC9A8	529.263	0.673083	0.281282	2.39291	0.0167151	0.395355
PABPC1	18913.5	-0.637485	0.266511	-2.39196	0.0167587	0.395355
AFMID	240.496	-1.03283	0.431997	-2.39082	0.0168109	0.395355
PRIM2	352.545	-0.679934	0.284411	-2.39067	0.0168175	0.395355
FERMT3	44.9666	-1.95043	0.815898	-2.39053	0.016824	0.395355
PHF21A	1410.04	0.497154	0.208	2.39017	0.0168406	0.395355
USP13	2375.58	-1.09034	0.456229	-2.3899	0.0168528	0.395355
BSN	125.724	1.96418	0.822225	2.38886	0.0169007	0.39566
FASTK	1400.08	-0.586269	0.245592	-2.38717	0.0169786	0.39566
DCPS	687.497	-0.589877	0.24714	-2.38681	0.016995	0.39566
MTFMT	382.517	-0.63346	0.265411	-2.38671	0.0169999	0.39566
CAPG	818.608	-1.7703	0.741799	-2.38649	0.0170099	0.39566
BTBD6	926.417	-1.04121	0.436326	-2.38631	0.0170183	0.39566
SNHG20	155.142	0.682557	0.286096	2.38577	0.0170436	0.39566
HAUS4	213.969	-0.840515	0.352529	-2.38424	0.0171143	0.396545
GDNF	56.8496	-4.12278	1.72946	-2.38385	0.0171326	0.396545
ANO8	644.506	0.818681	0.343638	2.38239	0.0172005	0.396597
POLR1E	1240.83	-0.811522	0.340648	-2.38229	0.0172054	0.396597
TMEM14B	1037.93	-0.740069	0.310671	-2.38216	0.0172112	0.396597
HECTD4	1773.94	0.674739	0.283393	2.38093	0.0172689	0.397338
COL11A1	4810.74	1.47405	0.619367	2.37992	0.0173162	0.397838
ZNF782	171.929	0.625935	0.263166	2.37848	0.017384	0.398808
NME5	130.368	1.65302	0.695222	2.37769	0.0174217	0.398926
DCK	919.94	-0.537079	0.225935	-2.37713	0.0174477	0.398926
PRKCD	305.281	-1.68114	0.707346	-2.37668	0.017469	0.398926
CLCF1	235.738	-1.64457	0.692102	-2.37619	0.0174923	0.398926
DCP1B	408.367	0.390524	0.16439	2.37559	0.0175208	0.398926
PBX1	2082.13	0.558174	0.235008	2.37513	0.0175428	0.398926
FCGR2A	160.536	2.05023	0.863646	2.37393	0.0175999	0.399064
MTCH1	5663.26	-0.73815	0.310953	-2.37383	0.0176044	0.399064
JUNB	1638.49	1.50401	0.633761	2.37314	0.0176374	0.399064
HPRT1	1368.67	-0.909011	0.383088	-2.37285	0.0176513	0.399064
EVI5	1171.84	0.501571	0.211482	2.3717	0.0177064	0.399729
CDCA8	1211.88	-0.762603	0.321706	-2.3705	0.0177642	0.400454
FHOD1	622.019	-1.43215	0.604472	-2.36926	0.0178239	0.400663
PAPLN	39.336	1.99673	0.842954	2.36873	0.0178491	0.400663
GAB1	1327.91	1.22461	0.517083	2.3683	0.0178699	0.400663
MED12	1289.17	0.661104	0.279162	2.36817	0.0178764	0.400663
C2orf69	668.289	-0.409955	0.173176	-2.36727	0.0179197	0.401057
FAM89A	128.446	-3.1293	1.32313	-2.36507	0.0180268	0.402874
S100A11	4826.28	-1.59613	0.67505	-2.36446	0.0180566	0.402962
CLMP	1015.09	-2.24741	0.950717	-2.36391	0.0180831	0.402976
SPARCL1	5385.83	2.31656	0.980261	2.36321	0.0181176	0.403167
RPS7P14	15.9627	-1.3796	0.583961	-2.36248	0.0181529	0.403378
GATA3	267.788	-4.60434	1.94959	-2.3617	0.0181916	0.403662
FHL2	1488.78	-2.37091	1.00422	-2.36094	0.0182284	0.403821
LINC02035	144.229	1.06528	0.451295	2.36049	0.0182506	0.403821
TRABD2A	92.7754	-1.85838	0.787618	-2.35949	0.0183	0.404339
COPS6	5964.88	-0.689255	0.292277	-2.35823	0.0183624	0.405143
MRPS10	1068.22	-0.670854	0.284549	-2.3576	0.0183933	0.40525
MTERF1	500.113	-0.549506	0.233316	-2.3552	0.0185128	0.406647
AKT1	5818.49	-0.85882	0.364669	-2.35507	0.0185192	0.406647
RPL12	5692.75	-0.617468	0.262222	-2.35475	0.018535	0.406647
RINT1	917.819	-0.553831	0.235516	-2.35157	0.0186945	0.408083
DAXX	2020.34	-0.501343	0.213214	-2.35136	0.0187048	0.408083
CTDSP2	4185.72	0.495413	0.210843	2.34968	0.0187893	0.408083
PRR34-AS1	144.513	-1.13044	0.481166	-2.34938	0.0188045	0.408083
EGR1	13232.6	1.71052	0.728431	2.34823	0.0188627	0.408083
RASD1	289.639	-1.91723	0.816643	-2.34769	0.0188902	0.408083
AGK	2024.42	-0.602053	0.256526	-2.34694	0.0189281	0.408083
HLA-DMB	30.5719	-4.73058	2.01569	-2.34688	0.0189314	0.408083
TWF2	1544.95	-0.998498	0.425607	-2.34606	0.0189732	0.408083
ANXA2	20928.8	-1.6274	0.693884	-2.34535	0.0190095	0.408083
MAFK	325.277	-1.18912	0.507082	-2.34503	0.0190257	0.408083
CASZ1	166.16	-1.93889	0.827057	-2.34433	0.0190613	0.408083
ACTN1	9401.88	-1.08525	0.462935	-2.34428	0.0190638	0.408083
AC009237.8	61.3823	-1.4005	0.597541	-2.34377	0.0190901	0.408083
VWA1	295.87	1.8501	0.789606	2.34306	0.0191261	0.408083
MT-TY	1143.35	0.787117	0.335935	2.34306	0.0191262	0.408083
RAD52	224.788	0.61644	0.263124	2.34277	0.0191411	0.408083
COL16A1	984.403	2.03119	0.867123	2.34244	0.019158	0.408083
SEC24B-AS1	17.4513	1.12216	0.479101	2.34223	0.019169	0.408083
ABCC4	685.652	-0.782802	0.334255	-2.34193	0.0191844	0.408083
CBFA2T2	625.386	0.58456	0.249628	2.34173	0.0191946	0.408083
VAMP3	3358.76	-0.919744	0.39279	-2.34157	0.0192028	0.408083
NOP58	2672.98	-0.490597	0.209551	-2.34119	0.0192226	0.408083
SH3BP1	171.414	-1.37872	0.588928	-2.34106	0.0192292	0.408083
SNCB	101.513	-2.24151	0.958301	-2.33904	0.0193331	0.408868
MAP3K12	643.203	0.608469	0.260256	2.33797	0.019389	0.408868
ATP13A1	1406.99	0.743154	0.317929	2.33749	0.0194139	0.408868
LAMB2	5097.36	1.10912	0.474722	2.33636	0.0194727	0.408868
AGAP1	2661.44	0.892271	0.381953	2.33608	0.0194872	0.408868
MFAP2	172.259	-3.44299	1.47388	-2.33601	0.0194907	0.408868
RBM47	125.914	-1.72825	0.739998	-2.33547	0.0195187	0.408868
LTBP1	1045.28	-1.57485	0.674445	-2.33504	0.0195416	0.408868
ZNF626	320.638	1.12317	0.481046	2.33484	0.0195516	0.408868
CYB5D2	770.084	0.865752	0.371037	2.33333	0.0196307	0.408868
RUFY3	2830.49	1.04334	0.447219	2.33295	0.0196506	0.408868
LRRTM2	1012.79	1.29189	0.553772	2.33288	0.0196543	0.408868
DNHD1	146.426	0.723794	0.310347	2.33221	0.0196897	0.408868
MRPS33	1840.28	-0.632095	0.271073	-2.33182	0.01971	0.408868
NAT8L	752.51	1.96924	0.844585	2.3316	0.0197216	0.408868
ISCA1	637.477	0.60601	0.260014	2.33068	0.01977	0.408868
CXADR	2066.36	0.936623	0.401886	2.33057	0.019776	0.408868
CENPI	641.491	-0.593238	0.254601	-2.33006	0.0198028	0.408868
KIF3A	1275.87	0.543049	0.233092	2.32976	0.0198186	0.408868
KDELC2	2387.15	-0.665279	0.285578	-2.32959	0.019828	0.408868
RPS6KA4	848.584	-0.970401	0.416829	-2.32805	0.0199092	0.408868
NPM3	580.658	-0.608142	0.26126	-2.32773	0.0199266	0.408868
DCUN1D5	1302.41	-0.681218	0.292661	-2.32767	0.0199296	0.408868
MMADHC	2988.42	-0.509696	0.219149	-2.3258	0.0200293	0.408868
TRDC	497.799	-3.46036	1.48795	-2.32559	0.0200403	0.408868
MYOZ2	4.84458	-5.05191	2.17233	-2.32558	0.0200412	0.408868
PLSCR4	125.079	2.10221	0.904305	2.32467	0.0200897	0.408868
ADCY6	1139.91	0.696787	0.29979	2.32425	0.0201122	0.408868
FAM198A	75.9576	2.64479	1.13821	2.32365	0.0201444	0.408868
FAT3	672.535	2.0581	0.885879	2.32323	0.0201669	0.408868
TMSB10P1	126.789	-0.832187	0.35833	-2.3224	0.0202112	0.408868
MAP2K1	1765.94	-0.532453	0.229293	-2.32216	0.0202245	0.408868
KLRG1	41.2329	1.75777	0.757004	2.32201	0.0202326	0.408868
ZNF540	24.2481	1.20698	0.519819	2.32192	0.0202375	0.408868
ARGLU1	2220.03	0.654513	0.281887	2.3219	0.0202384	0.408868
CLN8	533.009	0.591514	0.254772	2.32174	0.020247	0.408868
ZNF622	772.942	-0.57514	0.247796	-2.32102	0.0202857	0.408868
CC2D1A	1224.06	0.726876	0.313213	2.32071	0.0203026	0.408868
STAP2	90.9851	-1.04821	0.451705	-2.32056	0.0203105	0.408868
NT5C	577.566	-0.513682	0.221371	-2.32046	0.0203161	0.408868
FAM86C1	88.4947	-0.693995	0.299308	-2.31867	0.0204131	0.410095
CARD10	353.934	-1.33272	0.574853	-2.31836	0.0204297	0.410095
CBARP	655.657	0.768836	0.331803	2.31715	0.0204956	0.410853
GPN1	1503.16	-0.619316	0.267342	-2.31657	0.020527	0.410853
STXBP4	522.763	0.625557	0.270134	2.31572	0.0205733	0.410853
IL15	42.7894	-3.75457	1.62163	-2.31531	0.0205961	0.410853
RAB3D	231.327	-1.16025	0.501133	-2.31525	0.0205994	0.410853
KPNB1	14148.9	-0.382097	0.165127	-2.31396	0.0206698	0.41129
AP2M1	20245.4	-1.24093	0.536295	-2.31388	0.0206741	0.41129
STRADA	131.003	0.773709	0.334527	2.31284	0.0207312	0.411901
TNFRSF11A	8.61927	-5.88795	2.5465	-2.31217	0.0207684	0.412113
ACOT11	75.2949	-2.46393	1.06614	-2.31108	0.0208282	0.412571
GLRX5	1405.56	-0.753048	0.325898	-2.31069	0.0208502	0.412571
CIITA	140.527	-2.80519	1.21421	-2.31031	0.0208709	0.412571
USP14	3390.53	-0.617099	0.267215	-2.30937	0.0209231	0.413078
CLCN7	827.071	0.613267	0.265684	2.30826	0.0209848	0.413295
SNRPC	2163.88	-0.567901	0.246034	-2.30822	0.0209871	0.413295
E2F4	1066.96	-0.491752	0.21309	-2.30772	0.0210147	0.413316
NDRG1	5964.25	-2.00803	0.870774	-2.30602	0.0211093	0.414118
BCL7C	1178.32	-0.629792	0.273113	-2.30597	0.021112	0.414118
MAPKAPK3	928.182	-0.738247	0.320227	-2.30539	0.0211449	0.414118
KLF5	330.304	-1.75779	0.762619	-2.30494	0.0211702	0.414118
CEP55	1982.79	-1.04934	0.455397	-2.30422	0.02121	0.414118
ZNF112	282.254	0.895506	0.388694	2.30389	0.0212291	0.414118
MYO5C	209.962	1.5311	0.664638	2.30366	0.0212416	0.414118
EVI5L	1088.58	0.549136	0.238438	2.30305	0.0212758	0.414266
DECR2	251.698	-0.713047	0.309737	-2.30211	0.0213291	0.414785
FN3KRP	1188.27	-0.653353	0.283878	-2.30153	0.0213619	0.414881
CHMP1A	2290.02	-0.514635	0.22365	-2.30108	0.0213873	0.414881
SLC6A20	8.08217	7.35722	3.19958	2.29943	0.0214803	0.41598
PREX2	115.69	2.20468	0.959104	2.29869	0.0215225	0.41598
ATP9A	2651.17	1.16413	0.506513	2.29832	0.0215434	0.41598
ZBTB5	539.841	0.818657	0.356273	2.29783	0.0215712	0.41598
PGPEP1	2341.02	0.702585	0.305774	2.29772	0.0215775	0.41598
PAK6	94.395	-2.43548	1.06053	-2.29648	0.0216485	0.416478
METRN	4478.99	0.989469	0.430891	2.29633	0.0216567	0.416478
FIBIN	1032.75	2.04875	0.892555	2.29538	0.0217114	0.41657
DFFB	150.554	0.699734	0.304853	2.29532	0.021715	0.41657
SLC9A3R2	1506.5	-1.37097	0.597994	-2.29262	0.0218699	0.419025
PUM3	1494.38	-0.719033	0.313829	-2.29116	0.021954	0.420119
NSUN2	2045.57	-0.55163	0.240971	-2.2892	0.022068	0.421627
FZD9	8.60143	-5.87939	2.56869	-2.28887	0.0220869	0.421627
SWT1	163.933	0.982044	0.429435	2.28683	0.0222059	0.42293
TBC1D17	860.951	0.392309	0.171584	2.2864	0.0222309	0.42293
TRIM55	25.2382	-5.28275	2.31071	-2.2862	0.0222427	0.42293
FAXDC2	203.301	1.20894	0.528883	2.28584	0.0222638	0.42293
ANKRD39	161.401	-0.644316	0.282041	-2.28448	0.0223433	0.423452
YKT6	6790.88	-0.774057	0.338876	-2.28419	0.0223605	0.423452
APLP2	23193.7	0.828923	0.362929	2.28398	0.0223728	0.423452
VMP1	3833.82	0.712044	0.312251	2.28035	0.0225867	0.426982
GTF2A2	1931.9	-0.553609	0.242995	-2.27827	0.0227104	0.428128
SULF1	167.522	-4.27882	1.87821	-2.27814	0.0227184	0.428128
MYT1	76.4525	3.40069	1.49288	2.27795	0.0227298	0.428128
AC098614.2	57.6042	-1.87151	0.82296	-2.27413	0.0229584	0.431055
TOMM7	3069.83	-0.547932	0.240952	-2.27403	0.0229644	0.431055
ZNF814	363.572	0.931332	0.409624	2.27362	0.0229886	0.431055
ZNF432	653.788	1.0343	0.454935	2.2735	0.0229959	0.431055
INO80C	427.124	-0.82628	0.363529	-2.27294	0.0230297	0.431171
PPP1R14B	3084.13	-0.772251	0.339865	-2.27223	0.0230726	0.431258
ZNF606	555.71	0.829602	0.36515	2.27195	0.0230897	0.431258
FAM135A	543.304	0.84122	0.370487	2.27058	0.0231726	0.431461
PRRT3-AS1	9.85706	-3.8346	1.68903	-2.27029	0.0231898	0.431461
APBB3	94.7486	0.94018	0.414183	2.26996	0.0232099	0.431461
BBS10	679.312	0.588929	0.259447	2.26994	0.0232114	0.431461
YARS	3662.16	-0.529385	0.233345	-2.26867	0.0232882	0.431924
NUP214	1785.74	0.655747	0.289101	2.26823	0.0233155	0.431924
DYRK1A	2007.27	0.342807	0.151139	2.26816	0.0233195	0.431924
CCHCR1	620.926	-0.590228	0.260324	-2.26729	0.0233727	0.432142
NMB	279.351	-1.28907	0.568608	-2.26706	0.0233868	0.432142
DBI	15785.1	0.827114	0.365086	2.26553	0.0234802	0.432332
PTAR1	4696.58	0.767471	0.338863	2.26484	0.0235226	0.432332
MTX1	264.228	-0.515757	0.227751	-2.26457	0.0235393	0.432332
ZNF234	348.38	0.823446	0.363743	2.26381	0.0235856	0.432332
SNAPC5	493.34	-0.664162	0.293429	-2.26345	0.0236078	0.432332
GSTO1	2143.18	-0.864553	0.382007	-2.26318	0.0236243	0.432332
ZNF780A	288.741	0.83596	0.369448	2.26273	0.0236523	0.432332
DSEL	2222.67	0.816729	0.360952	2.26271	0.0236536	0.432332
IGSF11	945.309	1.68482	0.744654	2.26255	0.0236632	0.432332
LDHD	33.2763	-2.30018	1.01676	-2.26227	0.0236808	0.432332
MAN2A2	1245.87	0.712378	0.314944	2.26192	0.0237024	0.432332
B3GNT2	651.815	-1.58243	0.699841	-2.26112	0.0237517	0.432639
SPOCD1	406.62	-2.43244	1.07594	-2.26075	0.0237747	0.432639
EFEMP1	368.867	2.28523	1.01126	2.25978	0.0238347	0.43274
ATXN7L3B	2064.68	0.373287	0.165219	2.25936	0.0238613	0.43274
CAPN1	2422.85	-0.644308	0.285186	-2.25926	0.0238673	0.43274
C7orf50	4010.26	-0.755354	0.334431	-2.25862	0.0239069	0.43274
CLHC1	138.05	0.861672	0.381567	2.25825	0.0239304	0.43274
TMTC4	944.485	-1.09174	0.483501	-2.25798	0.023947	0.43274
CTD-2297D10.2	8.25395	-5.8251	2.5812	-2.25674	0.0240245	0.43335
TBXAS1	44.8955	-1.74382	0.772781	-2.25655	0.0240364	0.43335
DUSP1	617.966	1.21026	0.536693	2.25503	0.0241317	0.434101
USP6	17.5592	1.9309	0.856283	2.25498	0.0241344	0.434101
DCLK2	2039.29	1.29689	0.575243	2.25451	0.0241642	0.434101
CRYGS	45.0199	1.90231	0.844084	2.2537	0.0242152	0.434101
PM20D2	770.869	-1.00419	0.445582	-2.25366	0.0242174	0.434101
CAPZA2	6336.98	-0.538145	0.239223	-2.24955	0.0244772	0.438105
SPTY2D1	1080.05	-0.469376	0.208691	-2.24915	0.0245031	0.438105
EMC8	1405.39	-0.504862	0.224549	-2.24834	0.0245545	0.438105
PGAM5	1585.33	-0.413687	0.184029	-2.24794	0.0245798	0.438105
CCDC130	656.686	0.572493	0.254718	2.24756	0.0246044	0.438105
ALMS1-IT1	14.8497	-1.61066	0.717062	-2.2462	0.0246913	0.438105
SMARCE1	2201.6	0.682821	0.304084	2.2455	0.0247361	0.438105
UTP15	842.647	-0.381004	0.169679	-2.24544	0.0247397	0.438105
ICAM1	72.8846	1.83632	0.818012	2.24486	0.0247768	0.438105
CASKIN1	171.442	1.48963	0.663792	2.24413	0.0248241	0.438105
LHFPL3-AS2	4.22266	-4.86196	2.16663	-2.24402	0.0248314	0.438105
RAD51	446.588	-0.75314	0.335682	-2.24361	0.0248576	0.438105
GPN3	863.163	-0.550815	0.24551	-2.24356	0.0248608	0.438105
WSB2	4647.3	-0.514545	0.229355	-2.24345	0.0248681	0.438105
SIPA1L2	2856.25	1.09156	0.486595	2.24326	0.0248798	0.438105
LARP6	878.769	-1.00704	0.449027	-2.24271	0.0249157	0.438105
MRPL3	4557.12	-0.618935	0.276014	-2.24241	0.0249351	0.438105
S100A6	24407.2	-1.29369	0.576969	-2.24222	0.024947	0.438105
NRBP1	4620.91	-0.570612	0.25467	-2.2406	0.0250523	0.4386
STAC	211.634	-2.64207	1.17919	-2.24058	0.0250534	0.4386
GPR55	4.48454	-4.94715	2.20857	-2.23997	0.0250926	0.4386
AVL9	2611.75	-0.805513	0.359676	-2.23955	0.0251203	0.4386
SYNRG	1515.73	0.621971	0.277762	2.23922	0.0251417	0.4386
ZNF546	158.61	0.998262	0.445816	2.23918	0.0251441	0.4386
IFI27	82.3604	-2.45063	1.09474	-2.23855	0.0251851	0.438823
TMEM141	654.304	-0.806062	0.360406	-2.23654	0.0253163	0.439665
ZSCAN5A	140.316	0.858428	0.383835	2.23645	0.0253223	0.439665
KIF11	3099.07	-0.775828	0.346909	-2.2364	0.0253255	0.439665
TAOK3	1854.03	0.487362	0.217954	2.23608	0.0253463	0.439665
ZNF778	382.088	0.69039	0.309124	2.23337	0.0255244	0.441585
FGF9	6.96394	-5.5766	2.49722	-2.23312	0.0255411	0.441585
TBC1D1	2691.12	-1.20368	0.539191	-2.23238	0.0255902	0.441585
ZNF248	315.222	0.47573	0.213193	2.23145	0.0256511	0.441585
NOL3	389.042	-0.953198	0.427191	-2.23131	0.0256603	0.441585
HIST1H3D	8.15436	-2.64669	1.18654	-2.2306	0.025708	0.441585
DNAJC18	1200.6	0.898766	0.402957	2.23043	0.0257191	0.441585
KCNMB4	165.204	1.29906	0.582541	2.22999	0.0257482	0.441585
RAB35	1971.06	-0.399224	0.179082	-2.22929	0.0257948	0.441585
HSD11B1L	312.609	0.942125	0.422703	2.22881	0.0258263	0.441585
CIT	1510.4	-0.796819	0.357602	-2.22823	0.0258652	0.441585
GOLGB1	3217.24	0.531943	0.238782	2.22774	0.0258981	0.441585
LINC00663	48.6946	1.16079	0.521077	2.22767	0.0259024	0.441585
LINC00634	24.5897	1.35507	0.608314	2.22758	0.0259083	0.441585
HTRA3	4.61717	-4.98716	2.23883	-2.22757	0.025909	0.441585
SH2D2A	7.28495	-5.64781	2.53544	-2.22755	0.0259105	0.441585
RNF181	1014.25	-0.675686	0.303462	-2.22659	0.0259745	0.442017
STEAP1	144.952	-2.19541	0.986116	-2.22632	0.0259926	0.442017
LINC00667	815.557	0.541179	0.243271	2.22459	0.0261088	0.442042
ZNF548	411.062	0.610683	0.274539	2.22439	0.0261219	0.442042
PKM	61472	-0.914794	0.411299	-2.22416	0.0261377	0.442042
CLIC2	119.714	-1.68346	0.757137	-2.22345	0.0261854	0.442042
TXNDC11	518.667	-0.602227	0.270876	-2.22326	0.0261983	0.442042
SHISA4	1257.78	0.580198	0.260987	2.22309	0.0262099	0.442042
FOXS1	35.7472	-3.96705	1.78465	-2.22287	0.0262245	0.442042
BMP2K	311.281	-0.784584	0.353015	-2.22253	0.0262478	0.442042
HIST1H2AG	112.061	-0.842127	0.37891	-2.2225	0.0262495	0.442042
RPS6	19655.9	-0.800474	0.360242	-2.22205	0.0262801	0.442078
AC009237.11	4.20559	-4.85035	2.18327	-2.22161	0.0263099	0.442104
MATN3	23.9894	-2.08675	0.939865	-2.22027	0.0264006	0.443149
SSBP1	4164.69	-0.552271	0.248797	-2.21977	0.0264346	0.443242
PPP2R2B	2536.82	1.39243	0.627458	2.21917	0.0264753	0.443447
DENND5B	2907.23	0.84091	0.379198	2.2176	0.0265821	0.444118
SLC25A42	192.425	0.680673	0.306977	2.21734	0.0265995	0.444118
MRPL17	1688.15	-0.6224	0.2807	-2.21731	0.0266018	0.444118
TACC3	3092.84	-0.584525	0.263667	-2.21691	0.0266294	0.444118
STEAP2	160.859	-2.70133	1.21905	-2.21593	0.0266961	0.444534
MXRA8	132.39	1.27421	0.575153	2.21542	0.0267313	0.444534
POP7	1204.23	-0.724685	0.327154	-2.21512	0.0267519	0.444534
AFP	11.2283	-6.26647	2.8295	-2.21469	0.0267812	0.444534
TM2D3	586.603	0.630787	0.284849	2.21446	0.026797	0.444534
PIK3R1	1705.86	0.645647	0.291617	2.21403	0.0268268	0.444555
HSPA6	44.1081	2.17932	0.984632	2.21334	0.0268742	0.444867
OST4	1631.14	-0.620258	0.280319	-2.21268	0.0269194	0.445142
PSMD2	14315.6	-0.945019	0.427539	-2.21037	0.0270797	0.447317
PTOV1-AS2	27.593	1.00324	0.45403	2.20964	0.0271303	0.447414
SCFD2	1800.28	-0.907023	0.410519	-2.20946	0.027143	0.447414
CENPH	1333.95	-0.807049	0.365374	-2.20883	0.0271865	0.447657
AC083843.1	62.3901	1.07413	0.48653	2.20773	0.0272634	0.448449
PTHLH	415.828	-1.51207	0.685254	-2.20658	0.0273436	0.44897
C1S	109.019	1.96361	0.890283	2.2056	0.0274117	0.44897
NXN	707.136	-1.95101	0.884933	-2.2047	0.0274754	0.44897
FCGRT	751.844	0.874678	0.396831	2.20416	0.0275131	0.44897
CCDC107	75.1964	-0.679605	0.308359	-2.20394	0.0275283	0.44897
ERV3-1	313.76	1.0082	0.457586	2.20329	0.0275741	0.44897
TPRG1L	578.562	-0.831195	0.37727	-2.20319	0.0275817	0.44897
VN1R83P	22.6876	1.16366	0.528298	2.20265	0.0276194	0.44897
STK17A	9941.1	-0.852637	0.387125	-2.20248	0.0276311	0.44897
FCHSD2	804.671	0.816128	0.370561	2.20242	0.027636	0.44897
SUMF2	2819.55	-0.656127	0.298007	-2.20171	0.0276855	0.44897
EIF2AK1	6525.19	-0.432694	0.196539	-2.20157	0.0276954	0.44897
ERRFI1	3366.05	-1.55409	0.706015	-2.20122	0.0277206	0.44897
MBD2	1977.3	-0.672074	0.305329	-2.20115	0.0277254	0.44897
IZUMO4	36.6103	1.05417	0.479084	2.2004	0.0277786	0.44897
FRS2	1697.39	0.449721	0.204386	2.20035	0.027782	0.44897
DGKI	486.196	1.59092	0.723135	2.20003	0.0278049	0.44897
SHANK3	274.349	0.838455	0.381176	2.19966	0.0278314	0.44897
MZT2B	1143.35	-0.564311	0.256617	-2.19904	0.0278751	0.44897
POLD4	59.0963	-1.23497	0.561679	-2.19871	0.0278986	0.44897
ZMAT4	277.765	2.93154	1.33332	2.19869	0.0279003	0.44897
HIST1H2BJ	84.9663	-1.37786	0.626976	-2.19763	0.0279758	0.449493
FBLN5	168.138	-2.1066	0.958669	-2.19742	0.0279905	0.449493
GMPPB	545.461	-0.608419	0.277016	-2.19633	0.028068	0.449607
CDCA2	1745.63	-0.963985	0.438943	-2.19615	0.0280811	0.449607
SZT2	744.246	0.550916	0.250874	2.19599	0.0280929	0.449607
TPI1	10178.7	-0.679779	0.309595	-2.1957	0.0281131	0.449607
FOXD1	1277.8	-1.43423	0.653676	-2.1941	0.028228	0.450138
CDT1	990.133	-0.7208	0.328525	-2.19405	0.0282316	0.450138
OPHN1	668.283	0.847853	0.38651	2.19361	0.0282632	0.450138
CISD3	447.845	-0.972884	0.443541	-2.19345	0.028275	0.450138
S100A3	45.5893	-1.78606	0.814565	-2.19266	0.028332	0.450138
TP53BP2	1745.17	0.444666	0.202814	2.19248	0.0283446	0.450138
MALAT1	16099.9	1.15653	0.52751	2.19243	0.0283486	0.450138
RABL2A	85.9464	0.894813	0.408366	2.19121	0.028437	0.451082
NISCH	1796.53	0.467744	0.213527	2.19056	0.0284838	0.451134
RASSF1	341.657	-0.740784	0.338238	-2.19013	0.028515	0.451134
TACR1	369.982	-2.15073	0.982086	-2.18996	0.0285271	0.451134
SUFU	470.68	0.746205	0.340957	2.18856	0.0286285	0.451598
CD99L2	2353.31	0.469892	0.21471	2.18849	0.0286338	0.451598
LRAT	4.20735	-4.8523	2.21833	-2.18737	0.0287158	0.451598
PCDHGB7	1377.83	3.4652	1.58449	2.18695	0.0287459	0.451598
HMGA1P1	3.88907	-4.74643	2.17078	-2.18651	0.028778	0.451598
THSD1	408.436	1.63379	0.747266	2.18636	0.028789	0.451598
HDGF	10928.5	-0.465968	0.213141	-2.1862	0.028801	0.451598
PUS7	1103.54	-0.730369	0.334177	-2.18558	0.0288467	0.451598
CHCHD2	5209.88	-0.783705	0.358617	-2.18535	0.0288629	0.451598
ZNF667	435.892	0.800862	0.366497	2.18518	0.0288759	0.451598
OAS3	2818.93	-1.38102	0.631998	-2.18517	0.0288764	0.451598
SEMA5A	4918.15	1.43633	0.657422	2.18479	0.0289043	0.451598
LINC00900	14.2649	-3.74367	1.71397	-2.18421	0.0289467	0.451806
FLG-AS1	10.7211	-6.19992	2.84037	-2.18279	0.0290514	0.452986
RPLP0	15192.1	-0.61603	0.282331	-2.18195	0.0291135	0.453501
PRKCQ-AS1	183.915	-1.1601	0.532095	-2.18026	0.0292384	0.454645
SMAGP	488.019	-1.53854	0.7057	-2.18016	0.0292453	0.454645
CENPS	106.666	-0.755519	0.346661	-2.17942	0.0293005	0.454944
CDH10	155.278	2.38516	1.09455	2.17912	0.029323	0.454944
ADAT1	778.523	-0.510772	0.234514	-2.178	0.0294061	0.455144
SOBP	1199.81	1.51189	0.694264	2.17769	0.029429	0.455144
CHST9	47.5647	3.68656	1.69304	2.17748	0.0294447	0.455144
NOA1	699.837	-0.50115	0.230182	-2.17719	0.0294662	0.455144
CNTNAP1	804.767	0.937796	0.430833	2.17671	0.0295026	0.455144
DIP2B	3958.03	0.781206	0.358913	2.17659	0.0295112	0.455144
TCF4	6705.33	1.05726	0.48588	2.17597	0.0295578	0.455412
CCDC183	16.7138	1.21577	0.559141	2.17435	0.0296789	0.455548
LMBRD1	996.716	0.733754	0.33747	2.17428	0.0296843	0.455548
SPRY4	6615.98	1.38702	0.637983	2.17407	0.0296997	0.455548
SLC12A6	312.519	0.939343	0.43224	2.1732	0.0297653	0.455548
RASA4DP	7.87297	-3.20352	1.47412	-2.17318	0.029767	0.455548
PARK7	5821.14	-0.673257	0.309874	-2.17268	0.0298044	0.455548
ZNF891	236.88	0.660553	0.304125	2.17198	0.0298571	0.455548
SBDS	3023.87	-0.568303	0.26172	-2.17142	0.0298997	0.455548
MCUR1	2413.57	-0.573776	0.264302	-2.17091	0.0299381	0.455548
RGS5	119.911	1.36759	0.630808	2.168	0.0301586	0.455548
MORN1	123.027	0.747545	0.344875	2.16758	0.0301906	0.455548
RPL13	12649.7	-0.580722	0.268001	-2.16686	0.0302452	0.455548
NLGN2	3029.06	0.772156	0.356392	2.16659	0.030266	0.455548
ANKHD1-EIF4EBP3	32.1697	0.996289	0.459937	2.16614	0.0303003	0.455548
GALNT13	220.229	-2.55724	1.18056	-2.16611	0.0303024	0.455548
FAM83D	799.458	-0.551243	0.254503	-2.16596	0.0303143	0.455548
TENM1	1111.45	1.78239	0.822932	2.1659	0.0303186	0.455548
SNTB1	597.133	1.68622	0.77857	2.1658	0.0303267	0.455548
PIP5K1B	120.905	3.61835	1.67081	2.16563	0.0303398	0.455548
ADCY9	793.732	0.764504	0.353025	2.16558	0.0303434	0.455548
PHB2	5474.42	-0.426876	0.197134	-2.16541	0.0303565	0.455548
ZNF652	598.401	0.711411	0.328577	2.16513	0.0303781	0.455548
CERS4	730.997	1.06966	0.49418	2.16451	0.0304253	0.455548
ETS2	648.402	-1.5737	0.727243	-2.16393	0.0304696	0.455548
RTN1	3681.1	2.01304	0.93038	2.16367	0.0304894	0.455548
CSF1	1175.42	1.11554	0.515933	2.16218	0.0306045	0.455548
ERFE	125.557	-1.7175	0.794529	-2.16166	0.0306442	0.455548
ARSI	213.748	-3.22677	1.49279	-2.16157	0.0306514	0.455548
HKR1	930.728	0.64136	0.296766	2.16117	0.0306825	0.455548
ANKK1	5.90274	-5.34262	2.47223	-2.16105	0.0306913	0.455548
RSL1D1	5246.88	-0.468136	0.216697	-2.16032	0.0307476	0.455548
SLC25A40	945.54	-0.58804	0.272238	-2.16003	0.0307707	0.455548
NOTCH1	5111.15	1.22056	0.565111	2.15986	0.0307833	0.455548
CLN5	191.311	0.538114	0.24916	2.15972	0.0307947	0.455548
PMEPA1	10310.9	-1.71257	0.792976	-2.15967	0.030798	0.455548
PPP1R26	737.045	0.503587	0.233183	2.15962	0.0308018	0.455548
CDKL5	609.404	-1.29459	0.599461	-2.1596	0.030804	0.455548
AP004372.1	15.1963	-3.56091	1.64916	-2.15922	0.030833	0.455548
RBBP8	2135.3	-0.63284	0.293118	-2.15899	0.0308506	0.455548
TEAD4	283.774	-1.28253	0.594053	-2.15895	0.030854	0.455548
PCDHB14	370.393	1.16997	0.541929	2.1589	0.0308576	0.455548
CREBZF	1093.55	0.586216	0.271584	2.15851	0.0308885	0.455548
TEC	10.6226	-6.18779	2.86702	-2.15827	0.0309072	0.455548
YWHAQ	15664	-0.480152	0.222476	-2.15822	0.0309104	0.455548
MST1	38.4948	0.989997	0.458808	2.15776	0.0309466	0.455548
PTGER1	6.26208	-5.43032	2.51675	-2.15767	0.0309536	0.455548
ADPGK	1009.1	-0.620003	0.287407	-2.15723	0.0309877	0.455548
DLL4	10.2759	-6.14206	2.84752	-2.15699	0.0310064	0.455548
ZMAT1	152.436	1.48903	0.690474	2.15653	0.0310422	0.455548
RAB27A	624.983	-1.46077	0.677667	-2.15559	0.031116	0.455548
KPNA2	5930.44	-0.457898	0.21243	-2.15553	0.0311206	0.455548
PSMB9	642.242	-1.14519	0.531283	-2.15551	0.031122	0.455548
LBX1	10.4195	-6.15863	2.85749	-2.15525	0.0311419	0.455548
WDR35	1166.43	0.556533	0.258247	2.15504	0.0311587	0.455548
SCLT1	440.503	-0.578543	0.268487	-2.15483	0.031175	0.455548
CCND3	1365.96	-0.913168	0.423888	-2.15427	0.031219	0.455763
ZNF844	457.002	0.609628	0.283287	2.15198	0.0313991	0.456874
RAD51-AS1	36.1394	0.959662	0.446068	2.15138	0.0314461	0.456874
VGLL4	2174.07	0.587557	0.273114	2.15132	0.0314509	0.456874
AP1S1	3396.38	-0.523375	0.243315	-2.15102	0.0314749	0.456874
LSM2	1016.05	-0.576201	0.267878	-2.15099	0.0314772	0.456874
AC034243.1	3.78474	-4.69947	2.18501	-2.15078	0.0314937	0.456874
POLR2J	1564.1	-0.605036	0.281386	-2.1502	0.0315392	0.456874
CCNA2	2317.09	-0.665118	0.309346	-2.15008	0.0315488	0.456874
GDNF-AS1	13.0389	-2.87593	1.33767	-2.14995	0.0315591	0.456874
TRADD	194.426	-0.910447	0.423679	-2.14891	0.0316418	0.456999
ORC5	1101.11	-0.628739	0.292601	-2.14879	0.0316509	0.456999
ZNF510	772.905	0.602841	0.280755	2.14721	0.0317767	0.456999
RPLP0P6	153.45	-0.657782	0.306383	-2.14693	0.0317991	0.456999
ERCC6L	622.475	-0.668475	0.311364	-2.14692	0.0317993	0.456999
SHC2	485.316	1.81028	0.843438	2.14631	0.0318484	0.456999
USP49	233.808	0.786532	0.36648	2.14618	0.0318586	0.456999
DACH1	129.348	-2.74337	1.27829	-2.14612	0.0318631	0.456999
FOSL1	2275.66	-1.54691	0.72098	-2.14556	0.0319078	0.456999
GEM	867.137	-1.46782	0.684134	-2.14552	0.0319112	0.456999
TSPAN31	765.199	0.449175	0.209379	2.14527	0.0319313	0.456999
ADCY1	415.723	2.6265	1.22459	2.14481	0.0319683	0.456999
OXSR1	2688.14	-0.723407	0.337302	-2.14469	0.0319778	0.456999
MXI1	503.335	0.953741	0.444701	2.14468	0.0319785	0.456999
HSPA8P1	127.965	-1.78354	0.831895	-2.14395	0.0320371	0.457259
LINC00944	10.1878	-6.12837	2.85875	-2.14372	0.0320554	0.457259
ALDH3A1	60.7814	-3.28546	1.5341	-2.14162	0.0322237	0.459239
MPV17	1155.06	-0.553024	0.258274	-2.14123	0.0322558	0.459277
DONSON	832.523	-0.489028	0.228458	-2.14056	0.0323095	0.459621
SLC7A5	2601.8	-1.45254	0.678845	-2.13972	0.032377	0.459694
NUB1	1925.56	-0.488578	0.228376	-2.13936	0.0324062	0.459694
SLC4A1AP	875.449	-0.34647	0.161967	-2.13915	0.0324238	0.459694
LRRC59	4922.82	-0.525832	0.245862	-2.13873	0.0324575	0.459694
PPIA	5358.31	-0.577071	0.269827	-2.13867	0.0324622	0.459694
SLC8A1	329.698	1.78827	0.836369	2.13813	0.0325058	0.459894
CERS1	240.13	1.45391	0.68067	2.136	0.0326791	0.460867
PNP	696.934	-1.06763	0.499889	-2.13574	0.0327007	0.460867
PABPC1L	209.497	0.91015	0.426154	2.13573	0.0327013	0.460867
FER	2101.43	0.447472	0.209524	2.13566	0.0327071	0.460867
PYCARD	3.74834	-4.68618	2.19473	-2.1352	0.032745	0.460867
TESC	62.928	-4.08917	1.9152	-2.13511	0.0327521	0.460867
MT-ND2	40496.7	0.635655	0.297807	2.13445	0.0328059	0.461207
GLUD1P3	19.5545	0.939968	0.440494	2.13389	0.0328515	0.461431
POMK	267.778	0.528667	0.247826	2.13322	0.0329069	0.461712
ZNF628	300.384	0.488685	0.229115	2.13293	0.0329307	0.461712
DUSP8P5	21.0513	1.02	0.478372	2.13223	0.0329876	0.461904
BET1	821.942	-0.6352	0.297975	-2.13172	0.0330296	0.461904
SPPL3	1779.08	0.281017	0.131829	2.13168	0.0330334	0.461904
COX19	473.976	-0.629972	0.29581	-2.12965	0.0332005	0.463043
SERBP1P1	26.4884	-0.84847	0.398467	-2.12934	0.0332263	0.463043
ADGRV1	1234.12	1.54468	0.72554	2.12901	0.0332536	0.463043
CENPW	411.083	-0.943219	0.443092	-2.12872	0.0332771	0.463043
AKIP1	656.007	-0.606621	0.284972	-2.1287	0.0332789	0.463043
SNED1	1576.3	-2.54754	1.19685	-2.12853	0.0332932	0.463043
HERC2P2	319.301	1.10259	0.518196	2.12775	0.0333582	0.463047
ZNF767P	176.403	0.739606	0.347625	2.1276	0.0333703	0.463047
AAGAB	2041.55	-0.515626	0.242375	-2.12739	0.0333874	0.463047
SLC35E4	582.54	-1.24998	0.58771	-2.12687	0.0334307	0.463047
PAN3	745.473	0.459323	0.215976	2.12673	0.0334421	0.463047
MRPL23	123.325	-0.784328	0.368995	-2.12558	0.0335381	0.463964
MTERF2	266.542	0.619574	0.291602	2.12473	0.0336094	0.464538
ZADH2	1725.09	0.760632	0.358163	2.12371	0.0336947	0.465303
IPO7	6633.16	-0.435545	0.205162	-2.12293	0.0337593	0.465783
MYH10	4799.57	0.703702	0.331543	2.12251	0.033795	0.465863
TNFRSF25	77.431	-1.36807	0.64476	-2.12182	0.0338526	0.466244
SALL2	1427.55	1.0893	0.513889	2.11973	0.0340288	0.467378
SORCS3	79.3795	3.04362	1.4362	2.11921	0.0340724	0.467378
EHBP1L1	707.552	-1.93636	0.914008	-2.11853	0.0341298	0.467378
AMIGO1	247.67	0.911596	0.430423	2.11791	0.034183	0.467378
ZNF91	843.399	0.974223	0.460095	2.11744	0.0342227	0.467378
NKILA	98.534	-1.52946	0.722324	-2.11742	0.0342244	0.467378
MIB2	715.197	0.429695	0.20295	2.11725	0.0342385	0.467378
BRD4	3524.95	0.443476	0.209486	2.11698	0.0342619	0.467378
MFGE8	2585	0.99587	0.47045	2.11684	0.034273	0.467378
ZNF737	277.234	1.10035	0.519857	2.11664	0.0342908	0.467378
LIMD1	1154.58	-0.719058	0.339724	-2.11659	0.0342944	0.467378
ARHGAP11A	2062.87	-0.656344	0.310096	-2.11658	0.0342954	0.467378
C6orf52	63.1778	-1.06227	0.501962	-2.11623	0.034325	0.467378
HLA-C	5434.74	-1.17541	0.555843	-2.11464	0.0344609	0.468818
FAM207A	285.798	-0.527392	0.249519	-2.11363	0.0345466	0.469574
ZNF418	132.786	0.906056	0.428815	2.11293	0.0346066	0.469979
IDH3A	1087.01	-0.942851	0.446687	-2.11076	0.0347926	0.471507
NATD1	279.693	0.633325	0.300048	2.11075	0.0347938	0.471507
XRRA1	239.148	-1.03134	0.488709	-2.11033	0.0348299	0.471507
TMEM91	24.4604	1.3553	0.642259	2.11021	0.0348401	0.471507
IFI27L2	626.794	-1.17395	0.556428	-2.1098	0.0348758	0.47158
POLR1D	1548.97	-0.403784	0.191505	-2.10848	0.0349895	0.471926
TIFA	193.132	-1.35629	0.643264	-2.10845	0.0349918	0.471926
DUSP6	5801.03	0.71188	0.337632	2.10845	0.0349923	0.471926
CCDC34	1068.14	-0.808435	0.383687	-2.10702	0.0351159	0.473011
HOXA13	102.254	2.97615	1.4127	2.10671	0.035143	0.473011
CKS1B	385.797	-0.653278	0.31018	-2.10612	0.0351935	0.473011
TRAPPC5	49.6081	1.11811	0.530958	2.10584	0.0352185	0.473011
PEX14	491.074	-0.572588	0.271952	-2.10547	0.0352502	0.473011
CYB5B	4497.19	-0.552478	0.262408	-2.10541	0.0352552	0.473011
LINC00337	3.80164	-4.70736	2.2362	-2.10507	0.0352853	0.473011
ZNF558	902.22	0.627331	0.298124	2.10426	0.035356	0.473551
TLL2	124.668	-2.65528	1.26234	-2.10346	0.0354257	0.473952
CRABP2	207.718	-1.32146	0.628306	-2.10322	0.0354467	0.473952
ADCY3	599.044	-0.796118	0.378767	-2.10187	0.0355649	0.474924
CLN6	314.201	-0.670778	0.319196	-2.10146	0.0356004	0.474924
NOD1	144.556	-0.821499	0.390982	-2.10112	0.0356304	0.474924
RHOA	16663.5	-0.356983	0.169939	-2.10066	0.035671	0.474924
CCDC85B	2123.97	-0.928587	0.44212	-2.10031	0.035702	0.474924
MIR3681HG	103.329	-1.2513	0.596083	-2.09921	0.0357984	0.474924
NIPAL1	9.69632	-6.05654	2.8853	-2.0991	0.0358077	0.474924
PA2G4	3281.73	-0.390763	0.186159	-2.09908	0.0358098	0.474924
ACVR1B	545.536	0.540877	0.257692	2.09892	0.0358236	0.474924
WDR43	1875.27	-0.475948	0.226799	-2.09855	0.035857	0.474924
SFXN4	461.654	-0.776048	0.369835	-2.09836	0.0358731	0.474924
AKAP5	200.813	-0.814959	0.388488	-2.09777	0.0359255	0.474924
TNR	97.2722	3.55795	1.69654	2.09718	0.0359774	0.474924
CARD8	693.226	0.778977	0.371475	2.09698	0.035995	0.474924
VANGL2	1379.81	1.23402	0.58848	2.09695	0.0359977	0.474924
NLN	2294.46	-0.482673	0.23019	-2.09685	0.0360073	0.474924
GPR180	686.205	-0.533039	0.254309	-2.09603	0.0360793	0.475472
SORBS1	1589.7	1.2757	0.608806	2.09541	0.036135	0.475508
LRRC10B	88.5587	-3.75366	1.79146	-2.09531	0.0361431	0.475508
GAPDHP35	154.858	2.49164	1.18938	2.09492	0.0361782	0.475568
EIF3D	4515.82	-0.547012	0.26119	-2.09431	0.0362322	0.475876
OS9	3359.77	0.470942	0.224939	2.09365	0.0362915	0.476253
ZNF81	313.792	0.524429	0.250574	2.09291	0.0363574	0.476717
ZC3HC1	844.539	-0.420905	0.201147	-2.09253	0.0363913	0.476759
PTPRG-AS1	42.0138	-1.21529	0.580969	-2.09184	0.0364529	0.476763
RRS1	869.059	-0.683534	0.326775	-2.09176	0.0364601	0.476763
PRELID1	799.119	-0.698907	0.334166	-2.0915	0.0364834	0.476763
RRAGB	463.358	0.758003	0.362561	2.09069	0.0365557	0.477308
LRP1B	1184.49	1.3342	0.638743	2.08879	0.0367271	0.479144
ZNF440	294.329	0.804976	0.385504	2.08811	0.0367879	0.479352
MYH9	20251.4	-1.26968	0.608123	-2.08787	0.0368096	0.479352
PRR12	1553.47	0.731272	0.350296	2.08758	0.0368354	0.479352
KAT2A	882.726	0.631764	0.302712	2.08701	0.036887	0.479508
ZNF502	269.196	-0.584743	0.280297	-2.08616	0.0369642	0.479508
ZNF83	1271.09	0.642481	0.308043	2.08568	0.0370072	0.479508
TFDP1	3120.39	-0.611838	0.293466	-2.08487	0.0370814	0.479508
BMP8B	176.683	1.55479	0.745947	2.08432	0.0371313	0.479508
KBTBD7	254.448	0.745027	0.357486	2.08407	0.0371534	0.479508
ADGRB2	2015.65	0.817024	0.39205	2.08398	0.0371622	0.479508
C9orf40	368.38	-0.668672	0.320898	-2.08375	0.0371827	0.479508
CSAD	114.787	1.03447	0.496572	2.08322	0.0372309	0.479508
CYB5RL	241.119	0.633183	0.303983	2.08295	0.0372554	0.479508
EEF2KMT	243.588	-0.493401	0.236971	-2.08211	0.037332	0.479508
KCTD6	531.996	0.561181	0.269534	2.08204	0.0373385	0.479508
NUDT17	34.5289	-1.04898	0.503879	-2.08182	0.0373592	0.479508
ALOX12	22.7939	1.05858	0.508602	2.08135	0.0374021	0.479508
PKMYT1	502.925	-0.681744	0.32755	-2.08134	0.0374028	0.479508
PPP1R42	18.2506	2.28238	1.09675	2.08104	0.0374301	0.479508
MT-CYB	83810.2	0.550856	0.26483	2.08004	0.0375222	0.479508
ENTPD2	184.48	-2.34416	1.1272	-2.07964	0.0375586	0.479508
WDR48	1500.96	0.510902	0.245669	2.07964	0.0375588	0.479508
SHPRH	416.034	0.675863	0.325007	2.07953	0.0375683	0.479508
IER2	1101.61	1.11267	0.535129	2.07925	0.0375947	0.479508
KLHL11	188.412	0.546773	0.262991	2.07906	0.037612	0.479508
RPL37A	17210.5	-0.486615	0.234061	-2.07901	0.0376163	0.479508
KANSL1	1194.22	0.470162	0.226199	2.07853	0.0376606	0.479508
METTL9	5495.85	-0.496391	0.238821	-2.07851	0.0376626	0.479508
RRP36	1989.22	-0.648029	0.311804	-2.07832	0.0376799	0.479508
FIGNL1	1039.87	-0.918073	0.441784	-2.0781	0.0376997	0.479508
SUV39H1	419.63	-0.484972	0.233384	-2.078	0.0377093	0.479508
CACHD1	528.767	0.970143	0.467057	2.07714	0.0377885	0.480114
BUD31	1860.12	-0.549452	0.264658	-2.07608	0.0378866	0.480114
CACNG8	699.321	2.47144	1.19045	2.07605	0.0378893	0.480114
KIDINS220	2943.33	0.576171	0.277582	2.07568	0.0379235	0.480114
NKTR	1431.88	0.587666	0.283139	2.07554	0.0379369	0.480114
ZNF43	1318.07	1.00669	0.485047	2.07545	0.037945	0.480114
RNF20	1981.69	0.338761	0.163257	2.07501	0.0379852	0.480114
ZNF862	527.678	0.52122	0.251212	2.07482	0.0380035	0.480114
HEY2	269.314	1.93725	0.934193	2.07372	0.0381055	0.480278
GJB2	590.627	-2.26569	1.09263	-2.07361	0.0381157	0.480278
ARAP3	1601.28	-0.935694	0.451283	-2.07341	0.0381342	0.480278
ZNF577	227.449	0.934868	0.450898	2.07335	0.0381398	0.480278
GSX2	3.51711	-4.60326	2.22061	-2.07298	0.0381745	0.480327
NEDD4	3188.69	-1.27522	0.615475	-2.07193	0.0382724	0.481164
ZNF37BP	630.437	0.872333	0.421118	2.07147	0.038315	0.481164
TROAP	747.28	-0.576517	0.278363	-2.0711	0.0383497	0.481164
PMS2P1	229.472	-0.601892	0.29065	-2.07085	0.0383726	0.481164
RPL3	14278.5	-0.528102	0.255076	-2.07037	0.0384181	0.481164
CBX8	349.54	0.815059	0.393701	2.07025	0.0384291	0.481164
PSMA4	5813.43	-0.575138	0.277852	-2.06995	0.0384573	0.481164
ARAP2	534.708	1.02717	0.496423	2.06915	0.0385318	0.481709
BRIX1	1590.69	-0.512969	0.247983	-2.06857	0.0385869	0.482011
LIMS1	3651.62	-1.02659	0.496571	-2.06735	0.0387007	0.482504
LINC02084	14.197	-3.42136	1.65508	-2.06719	0.0387163	0.482504
GRIN2B	867.727	1.98669	0.961074	2.06716	0.0387192	0.482504
SYNE3	447.887	-1.6121	0.780316	-2.06596	0.0388324	0.483527
PLP2	3199.85	-1.40514	0.680315	-2.06543	0.038882	0.483758
EPHA1	14.4938	1.4935	0.723458	2.06439	0.0389806	0.484598
LRCH3	1205.87	0.600353	0.290992	2.06312	0.0391009	0.485705
CDCA3	971.692	-0.63903	0.309858	-2.06233	0.039176	0.48625
ARL16	996.628	-0.609645	0.295671	-2.0619	0.0392168	0.48637
ERO1B	197.777	0.908091	0.44066	2.06075	0.0393267	0.48721
ADAMTS8	5.36966	-5.20252	2.52493	-2.06046	0.0393549	0.48721
RTCA	1106.44	-0.494978	0.240333	-2.05955	0.0394413	0.48721
RBM5	1450.72	0.511501	0.248386	2.0593	0.0394659	0.48721
FHDC1	226.264	1.37473	0.66767	2.059	0.039494	0.48721
SPATA6	2097.79	0.833199	0.404716	2.05872	0.0395208	0.48721
GLRA2	856.331	4.29778	2.08796	2.05836	0.0395552	0.48721
BZW1	4226.93	-0.447227	0.21733	-2.05782	0.0396073	0.48721
PSMC2	5622.86	-0.570278	0.277207	-2.05723	0.0396641	0.48721
GNB2	12968.1	-0.593005	0.288324	-2.05673	0.0397117	0.48721
CCDC91	839.178	-0.472065	0.229537	-2.05659	0.0397254	0.48721
ATF6B	1646.29	0.576985	0.280556	2.05658	0.0397268	0.48721
URGCP	1336.94	-0.65107	0.316587	-2.05653	0.0397318	0.48721
PPP1CA	3909.83	-0.597228	0.29043	-2.05636	0.0397482	0.48721
RPL31	7387.83	-0.525199	0.255444	-2.05602	0.0397802	0.48721
PFN4	19.8839	-1.0005	0.486686	-2.05573	0.0398085	0.48721
LINCR-0001	16.804	1.9407	0.944082	2.05565	0.0398163	0.48721
ATG7	685.79	-0.324236	0.157789	-2.05486	0.0398921	0.48735
DNASE1	301.071	0.758169	0.369002	2.05465	0.039913	0.48735
BTF3	8311.21	-0.520535	0.253404	-2.05417	0.0399589	0.48735
MAGEC1	9.52102	-6.02612	2.93401	-2.05389	0.0399865	0.48735
IPCEF1	73.2884	-2.01551	0.981386	-2.05373	0.0400013	0.48735
MEA1	2132.24	-0.73689	0.35883	-2.05359	0.0400155	0.48735
ACSL5	26.9752	-5.14306	2.5057	-2.05255	0.0401166	0.487925
USP54	791.731	0.919979	0.448233	2.05246	0.0401253	0.487925
LCMT1	972.017	-0.477821	0.23293	-2.05135	0.0402324	0.488629
ABCF2	3201.66	-0.487864	0.237841	-2.05122	0.040246	0.488629
MRPS18B	1812.52	-0.511982	0.24964	-2.05088	0.0402784	0.488642
MISP3	114.34	1.50783	0.735369	2.05045	0.040321	0.48865
KCTD5	1580.16	-0.520789	0.254021	-2.05018	0.0403464	0.48865
KCNN3	89.8224	1.7254	0.841791	2.04968	0.0403953	0.48865
PDE4DIP	1142.48	0.895071	0.436707	2.04959	0.0404045	0.48865
HOXC13	63.6216	2.93614	1.43362	2.04807	0.0405535	0.489748
SLC40A1	289.96	1.05418	0.514733	2.04802	0.0405582	0.489748
ERVK13-1	167.546	0.746825	0.364821	2.0471	0.0406481	0.490217
ZBTB10	995.806	0.614093	0.300036	2.04673	0.0406846	0.490217
JADE1	1149.87	-1.01029	0.493629	-2.04666	0.0406914	0.490217
APC	3095.8	0.727112	0.355434	2.0457	0.0407854	0.49097
WIZ	3089.54	0.52913	0.258716	2.04522	0.0408332	0.491165
IRS1	939.339	-1.01944	0.498579	-2.0447	0.0408848	0.491216
SMS	5946.43	-0.784005	0.383482	-2.04443	0.0409106	0.491216
ZNF493	314.444	1.1286	0.552139	2.04405	0.0409482	0.491216
HPS5	1047.09	-0.641746	0.313981	-2.0439	0.0409636	0.491216
DHFR2	374.078	0.547442	0.268073	2.04213	0.0411383	0.491859
RPL3P7	3.10474	-4.42283	2.16607	-2.04187	0.0411646	0.491859
CALML4	3.29844	-4.49771	2.20346	-2.0412	0.0412305	0.491859
EEF1E1	399.55	-0.588749	0.288518	-2.04059	0.0412912	0.491859
NUCB1	3406.99	0.532257	0.260848	2.04049	0.0413017	0.491859
ANKDD1B	16.6722	-2.51413	1.23213	-2.04047	0.0413031	0.491859
GNAI1	546.708	-1.34399	0.658672	-2.04046	0.041305	0.491859
PTS	1153.89	-0.681297	0.333902	-2.04041	0.0413094	0.491859
TRAF2	411.233	-0.490664	0.240492	-2.04025	0.0413258	0.491859
BRINP2	866.286	-1.7709	0.868012	-2.04017	0.0413329	0.491859
DEPDC1	1208	-0.825237	0.404617	-2.03955	0.041395	0.492221
DPT	10.3155	-6.14632	3.0148	-2.03872	0.041478	0.492717
NREP	1384.41	1.1112	0.545105	2.0385	0.0414999	0.492717
KANK1	3361.56	1.10959	0.544528	2.03771	0.0415794	0.492744
ACY1	8.76658	-1.70559	0.837054	-2.03761	0.041589	0.492744
TPH1	38.7034	-2.07551	1.01876	-2.03729	0.0416205	0.492744
KDM5B	1878.2	0.698163	0.342943	2.0358	0.0417706	0.492744
AVEN	374.617	-0.866774	0.425887	-2.03522	0.0418287	0.492744
ZNF682	248.229	0.871401	0.428191	2.03508	0.0418431	0.492744
COG4	1875.72	-0.398079	0.195646	-2.03469	0.0418821	0.492744
WNT2B	29.5808	0.895371	0.440369	2.03323	0.0420295	0.492744
CENPQ	749.099	-0.677902	0.333418	-2.03319	0.0420332	0.492744
CRYM-AS1	3.46726	-4.56533	2.24581	-2.03283	0.0420702	0.492744
ANXA9	74.9609	0.914922	0.450114	2.03265	0.0420883	0.492744
VAMP5	460.447	-1.11763	0.549867	-2.03254	0.0420994	0.492744
ANXA2P2	31.7607	-1.72014	0.846532	-2.03198	0.0421554	0.492744
LMTK3	412.547	1.14923	0.565616	2.03181	0.0421724	0.492744
RUSC1	848.669	-0.747661	0.368058	-2.03137	0.0422174	0.492744
TBCC	421.375	-0.582966	0.287033	-2.03101	0.0422542	0.492744
TSPO	1890.13	-0.951794	0.468683	-2.03079	0.0422767	0.492744
ST7	696.269	-0.501807	0.247123	-2.03059	0.0422965	0.492744
RPS27A	3292.19	-0.583383	0.287304	-2.03054	0.0423016	0.492744
SUOX	362.776	0.586306	0.288803	2.03012	0.0423441	0.492744
FBXO25	837.766	0.659809	0.325022	2.03004	0.0423521	0.492744
LUCAT1	3.11845	-4.43519	2.18531	-2.02955	0.0424025	0.492744
B3GALT1	584.97	1.33824	0.659409	2.02946	0.0424117	0.492744
ADRM1	2194.88	-0.434897	0.214297	-2.02941	0.0424166	0.492744
ATP1B3	4207.52	-0.67371	0.331986	-2.02933	0.0424244	0.492744
ARC	2349.99	1.71166	0.843461	2.02933	0.0424246	0.492744
YPEL3	277.691	0.852374	0.420085	2.02905	0.0424529	0.492744
APOD	1266.18	2.46402	1.21444	2.02894	0.0424649	0.492744
POPDC2	26.6758	1.14077	0.562304	2.02874	0.0424848	0.492744
MRPL39	1116.83	-0.59816	0.294877	-2.02851	0.0425085	0.492744
ANKFY1	2161.24	0.560695	0.276435	2.0283	0.0425294	0.492744
MYPN	4.87903	-5.06838	2.49924	-2.02797	0.0425636	0.492744
NRGN	1084.64	-1.23129	0.607231	-2.02771	0.0425898	0.492744
ARHGEF39	116.676	-0.653377	0.322245	-2.02758	0.0426029	0.492744
C11orf24	1204.79	-0.700633	0.345585	-2.02738	0.0426232	0.492744
ECI2	1881.26	-0.546439	0.269577	-2.02703	0.0426598	0.492744
MCMDC2	36.8618	0.870069	0.429261	2.0269	0.0426727	0.492744
LINC01160	3.14984	-4.44207	2.19259	-2.02595	0.0427698	0.49301
SERTAD4	266.329	-2.55853	1.26289	-2.02593	0.0427722	0.49301
TNRC18	4055.92	0.725528	0.358153	2.02575	0.0427906	0.49301
HLA-DPA1	146.714	-3.24421	1.60189	-2.02524	0.0428425	0.493243
TBX2	790.556	1.33626	0.660018	2.02459	0.0429098	0.493653
SPATA46	11.6137	3.58942	1.77377	2.02361	0.0430099	0.494298
TOR2A	177.471	0.52233	0.258141	2.02343	0.0430293	0.494298
PGD	7298.35	-0.792132	0.391646	-2.02257	0.0431175	0.494616
C3orf14	361.19	-0.954498	0.471997	-2.02225	0.0431501	0.494616
HS3ST1	347.296	2.10576	1.0413	2.02223	0.0431523	0.494616
STARD3NL	4500.34	-0.738649	0.365342	-2.0218	0.0431966	0.494759
NBPF19	77.751	0.857644	0.424359	2.02104	0.0432759	0.494902
GLB1	1348.3	0.501537	0.248165	2.02098	0.0432815	0.494902
TSSK5P	27.6686	0.987697	0.488774	2.02076	0.0433043	0.494902
CCDC86	848.732	-0.665997	0.329729	-2.01983	0.043401	0.495476
RNF112	170.254	-2.00344	0.991966	-2.01966	0.0434182	0.495476
RUNX2	617.554	-1.51654	0.751669	-2.01756	0.0436367	0.497605
CDC42EP3	5808.15	-1.35437	0.671416	-2.01718	0.0436767	0.497697
IFT80	521.613	0.683429	0.339076	2.01556	0.0438457	0.498226
SNX8	998.184	-0.530164	0.263185	-2.01442	0.0439657	0.498226
DIRC2	426.471	0.437871	0.217398	2.01415	0.0439938	0.498226
MRNIP	177.748	0.676571	0.335912	2.01413	0.0439955	0.498226
EME2	220.266	0.811423	0.402978	2.01356	0.0440552	0.498226
FANCE	320.866	-0.576921	0.286529	-2.01348	0.0440642	0.498226
MBP	341.879	-2.13057	1.05816	-2.01346	0.0440659	0.498226
RASEF	298.503	-4.00356	1.98842	-2.01344	0.0440684	0.498226
FCGR2B	37.6894	2.51175	1.2475	2.01343	0.0440695	0.498226
PRSS23	6576.79	-1.4108	0.700736	-2.01331	0.0440817	0.498226
GRIK4	109.195	1.28394	0.637737	2.01327	0.0440864	0.498226
CLIP3	3255.46	0.634507	0.315193	2.01307	0.0441069	0.498226
BUB1B	1423.31	-0.747091	0.371314	-2.01202	0.0442178	0.498878
RAP2B	962.083	0.544611	0.270707	2.01181	0.0442403	0.498878
MAP3K5	697.847	-1.7754	0.882629	-2.01149	0.0442734	0.498878
GRIPAP1	1092.15	0.348926	0.173514	2.01094	0.0443319	0.498878
COMTD1	71.7782	-1.26131	0.62723	-2.01093	0.0443331	0.498878
E2F8	300.302	-0.825742	0.41068	-2.01067	0.0443602	0.498878
CPA4	29.2792	-1.96865	0.979314	-2.01023	0.0444066	0.498878
PGAP3	239.083	0.771442	0.383783	2.0101	0.0444209	0.498878
C5orf34	244.937	-0.542701	0.270128	-2.00905	0.0445317	0.499501
SMIM17	11.9394	1.6021	0.797537	2.00881	0.0445576	0.499501
ATP23	176.292	-0.930426	0.463217	-2.00862	0.0445776	0.499501
ADD3	1491.11	0.701348	0.349213	2.00836	0.0446046	0.499501
PRPF4	1743.23	-0.290411	0.144625	-2.00803	0.0446405	0.499544
PSPN	119.358	0.855697	0.426282	2.00735	0.0447123	0.499988
ZNF394	421.938	-0.559033	0.278619	-2.00645	0.0448087	0.500456
NPTX1	113.502	-2.32901	1.16082	-2.00636	0.0448184	0.500456
FPGS	1404.43	-0.478545	0.238587	-2.00575	0.0448829	0.500817
MOG	7.32795	4.47818	2.23333	2.00516	0.0449462	0.500848
PLCE1	1280.53	1.14512	0.571097	2.00512	0.04495	0.500848
S100A10	11474.5	-1.39368	0.695206	-2.0047	0.0449951	0.500875
PAPSS1	2798.96	0.638614	0.318591	2.0045	0.0450167	0.500875
TMEM171	51.2434	-3.33712	1.66542	-2.00377	0.0450946	0.501384
TAF6	1679.55	-0.499709	0.24957	-2.00228	0.0452548	0.502537
AIF1L	7051.47	1.70875	0.853991	2.00089	0.0454038	0.502537
POU3F3	2037.05	0.903646	0.451709	2.0005	0.045446	0.502537
PDE4B	1542.35	1.2511	0.625393	2.0005	0.0454465	0.502537
TSPAN15	75.5727	-2.35365	1.17668	-2.00024	0.0454745	0.502537
NEURL4	550.444	0.612603	0.306297	2.00003	0.0454974	0.502537
ATP6AP2	3275.6	0.459167	0.229596	1.99989	0.0455123	0.502537
USB1	1662.54	-0.623483	0.311815	-1.99953	0.0455515	0.502537
SGMS2	384.319	-1.41464	0.707913	-1.99833	0.0456809	0.502537
SYNGR3	187.493	-1.32107	0.661198	-1.998	0.0457166	0.502537
AF131215.2	137.384	0.845147	0.423054	1.99773	0.0457459	0.502537
HMBS	1202.9	-0.53161	0.266114	-1.99768	0.0457518	0.502537
STIP1	7906.98	-0.467224	0.233922	-1.99735	0.0457874	0.502537
BRICD5	61.423	0.735473	0.368242	1.99726	0.0457975	0.502537
FAM43A	139.579	-2.6663	1.33514	-1.99702	0.0458234	0.502537
KDELR2	8473.68	-0.443186	0.22194	-1.99687	0.0458391	0.502537
PSME2	1845.63	-0.800707	0.401052	-1.99652	0.0458778	0.502537
RSL24D1	2423.77	-0.513783	0.257369	-1.99629	0.045902	0.502537
PAG1	1160.11	0.775442	0.388483	1.99608	0.0459253	0.502537
ASB8	985.44	0.321034	0.160837	1.99603	0.0459311	0.502537
ZNF585B	354.492	0.664887	0.333124	1.99591	0.0459432	0.502537
EIF3B	8522.28	-0.547392	0.274279	-1.99575	0.0459613	0.502537
PRRC2B	7066.39	0.522848	0.261986	1.99571	0.0459654	0.502537
MKRN3	156.704	0.809116	0.405441	1.99564	0.0459726	0.502537
SLC10A3	443.909	-1.05455	0.528573	-1.99509	0.0460325	0.502839
CLU	33058.6	0.955951	0.479341	1.9943	0.046119	0.503236
KRT17	5.05617	-5.12242	2.56907	-1.99388	0.0461652	0.503236
DISP1	295.132	0.973865	0.488428	1.99387	0.0461658	0.503236
TGFBR1	2342.37	0.487551	0.244655	1.99281	0.0462821	0.503461
CDCA5	1634.72	-0.673807	0.338147	-1.99264	0.0463005	0.503461
ZNF784	169.393	0.732786	0.367793	1.99239	0.0463284	0.503461
PNO1	1143.32	-0.406891	0.204224	-1.99237	0.0463302	0.503461
RNF144A	1780.62	-0.555101	0.278669	-1.99198	0.0463738	0.503461
GNAO1	209.61	2.28643	1.14785	1.99192	0.0463804	0.503461
LIME1	14.78	1.39052	0.698282	1.99135	0.0464429	0.503789
AC009120.6	31.2314	1.26319	0.634477	1.99091	0.0464904	0.503953
SLC4A3	924.598	0.787032	0.39542	1.99037	0.0465503	0.504176
POLR2H	1622.4	-0.948953	0.476889	-1.98988	0.0466041	0.504176
WASHC2A	257.682	0.533611	0.268167	1.98984	0.046608	0.504176
BBS1	14.0041	1.12985	0.568044	1.98901	0.0466996	0.504816
ZNF383	285.63	0.602217	0.302826	1.98866	0.0467392	0.504893
GOLM1	6998.7	0.672664	0.338437	1.98756	0.0468602	0.50561
SAMD14	259.545	1.35792	0.68324	1.98747	0.0468705	0.50561
ANKRD18DP	12.3524	-3.96201	1.99393	-1.98704	0.0469179	0.505616
ACTL6A	3599.26	-1.04242	0.524709	-1.98666	0.0469606	0.505616
CPEB4	922.058	0.56193	0.282892	1.98638	0.0469913	0.505616
NCEH1	1156.69	-1.46882	0.739478	-1.98629	0.0470008	0.505616
DOCK4	1048.33	1.12597	0.566989	1.98587	0.0470476	0.505699
SPATS2	1383.99	-0.471853	0.237633	-1.98564	0.0470735	0.505699
MPP6	1245.94	-0.533879	0.269009	-1.98461	0.0471877	0.506297
CARD16	95.2778	-1.90738	0.96126	-1.98425	0.0472282	0.506297
NCAPH	1314.09	-0.600718	0.302755	-1.98417	0.0472366	0.506297
WNK3	431.667	0.525183	0.264713	1.98397	0.0472591	0.506297
CLTB	1677.79	-0.704626	0.355222	-1.98362	0.047298	0.506364
GRK2	1535.67	-0.424599	0.214117	-1.98302	0.0473649	0.506471
SNRNP48	741.167	-0.44795	0.225934	-1.98266	0.0474051	0.506471
SCNN1D	54.5049	1.07786	0.543676	1.98255	0.0474179	0.506471
LINC01915	24.7751	-4.01886	2.02759	-1.98208	0.0474702	0.506471
RPH3AL	45.6609	1.22352	0.617322	1.98199	0.0474809	0.506471
PCTP	380.116	-1.15718	0.584037	-1.98135	0.0475523	0.506471
DNASE1L1	141.108	-1.37322	0.693162	-1.98109	0.0475808	0.506471
KDM6B	845.138	0.821711	0.414827	1.98085	0.0476077	0.506471
C12orf75	2546.23	-1.17402	0.592713	-1.98076	0.0476183	0.506471
ZNF708	495.85	1.05488	0.532611	1.98059	0.0476376	0.506471
WDR31	184.064	0.914546	0.461813	1.98034	0.0476656	0.506471
CIAPIN1	1303.07	-0.531442	0.268485	-1.97941	0.04777	0.507235
LRRN1	641.033	3.19614	1.61571	1.97817	0.0479101	0.508301
ASF1B	1313.87	-0.634311	0.320693	-1.97794	0.0479357	0.508301
PGP	811.295	-0.468253	0.236791	-1.9775	0.0479854	0.508482
RUBCNL	391.477	1.43256	0.72461	1.977	0.0480415	0.508573
PHLDB2	632.836	-1.72002	0.870084	-1.97684	0.0480593	0.508573
ZNF529	419.282	0.684004	0.346093	1.97636	0.0481139	0.508805
TMEM67	481.83	0.539517	0.2731	1.97553	0.0482078	0.509199
EGR2	922.461	1.18121	0.597942	1.97546	0.0482165	0.509199
SUDS3	1433.36	0.265656	0.134523	1.97481	0.0482902	0.509631
ZNF671	234.347	0.793615	0.402129	1.97353	0.0484347	0.510002
EIF2B1	1687.45	-0.325074	0.164729	-1.97338	0.048452	0.510002
MFAP3	795.453	0.539537	0.273409	1.97337	0.0484534	0.510002
ACAD8	755.996	0.477698	0.242105	1.9731	0.0484839	0.510002
VDAC1P8	53.3252	0.905048	0.458703	1.97306	0.048489	0.510002
ANKRD19P	15.4184	1.04221	0.528462	1.97215	0.0485921	0.510604
ZNF554	110.6	0.593545	0.300996	1.97194	0.0486168	0.510604
PTPRG	3589.71	0.69686	0.353459	1.97154	0.0486621	0.510604
TLDC1	388.279	-0.528115	0.267925	-1.97113	0.0487091	0.510604
BTBD3	2178.99	0.680991	0.345537	1.97082	0.0487446	0.510604
GINS3	469.372	-0.553559	0.280897	-1.97068	0.0487601	0.510604
WDYHV1	658.86	-0.5429	0.275507	-1.97055	0.0487757	0.510604
NKX3-2	36.2415	1.70853	0.867616	1.96923	0.0489269	0.511093
NUDT22	328.464	-0.690792	0.350802	-1.96918	0.0489322	0.511093
NR6A1	85.7024	1.10751	0.562425	1.96916	0.0489345	0.511093
SNX1	3682.94	0.684689	0.347735	1.969	0.0489536	0.511093
MIR4697HG	280.82	1.77227	0.900573	1.96794	0.0490754	0.512021
HLA-DMA	61.7059	-2.08478	1.05957	-1.96757	0.0491177	0.512119
BPGM	2146.34	-0.527615	0.26829	-1.96658	0.0492313	0.512574
ZNF583	337.599	0.722292	0.367289	1.96655	0.0492352	0.512574
NEU4	150.49	4.47776	2.27721	1.96633	0.04926	0.512574
RAB10	5611.12	-0.338798	0.172339	-1.96588	0.0493126	0.512779
GLRX2	334.021	-0.786571	0.400266	-1.96512	0.0494002	0.513172
DARS	3059.48	-0.430022	0.218849	-1.96493	0.0494228	0.513172
SCN3A	226.738	1.9207	0.977824	1.96426	0.0495001	0.513172
KANTR	197.382	0.661916	0.336986	1.96422	0.0495045	0.513172
ZNRF1	1000.22	-0.894525	0.455431	-1.96413	0.0495152	0.513172
RAB7B	682.738	-1.35492	0.690328	-1.96271	0.0496794	0.513977
ATL2	1551.8	-0.523582	0.26679	-1.96252	0.0497015	0.513977
ZNF555	284.946	0.742756	0.378491	1.96242	0.0497142	0.513977
RPS2P5	786.148	-0.878786	0.447887	-1.96207	0.0497542	0.513977
KRT7	71.9888	-2.12791	1.08454	-1.96204	0.0497578	0.513977
TUBGCP6	616.04	0.719632	0.366925	1.96125	0.0498498	0.514451
SLC44A2	2761.28	0.51746	0.263865	1.96108	0.0498697	0.514451
GNL2	2551.54	-0.400547	0.20433	-1.9603	0.0499612	0.51504
MAP1B	25365.6	-0.668077	0.340851	-1.96002	0.049993	0.51504

## Sheet: Correlation_cell_005
coefficient	p	p.adj	gene
-0.84386	5.60775e-06	0.00847892	CFAP44
-0.801754	3.66414e-05	0.026893	BBS1
-0.782456	7.51885e-05	0.026893	ADCY10P1
-0.770175	0.000114598	0.026893	KANSL1L
-0.767003	0.000127255	0.026893	C4orf47
-0.763567	0.000142291	0.026893	AMY2B
-0.754386	0.000190096	0.0317296	SLC16A2
-0.745614	0.000247901	0.0328977	PIGM
-0.74386	0.000261093	0.0328977	SOCS7
-0.738596	0.000304302	0.0353926	PTCH2
-0.72807	0.000409101	0.0441829	KIF27
-0.715789	0.000568469	0.0473511	KCTD16
-0.714035	0.00059502	0.0473511	DISC1
-0.714035	0.00059502	0.0473511	MIR600HG
-0.714035	0.00059502	0.0473511	PWAR6
-0.708772	0.000681029	0.0489288	CCDC130
-0.707018	0.000711927	0.0489288	PCMTD2
-0.691228	0.0010471	0.0512298	RAP2B
-0.689474	0.00109138	0.0512298	PTX3
-0.687719	0.00113723	0.0512298	JUND
-0.680702	0.00133707	0.0512298	PCSK5
-0.677193	0.0014475	0.0512298	VMAC
-0.675439	0.00150551	0.0512298	MTERF2
-0.675439	0.00150551	0.0512298	TAOK3
-0.673684	0.00156545	0.0512298	MVB12B
-0.673684	0.00156545	0.0512298	SPPL2B
-0.673684	0.00156545	0.0512298	SRGAP2
-0.673684	0.00156545	0.0512298	TSNAXIP1
-0.67193	0.00162736	0.0512298	ARHGAP39
-0.670175	0.00169131	0.0512298	THAP2
-0.668421	0.00175733	0.0512298	ARHGAP31
-0.668421	0.00175733	0.0512298	PIP4K2B
-0.666667	0.00182549	0.0512298	CLEC2D
-0.664912	0.00189583	0.0512298	CLN5
-0.664912	0.00189583	0.0512298	LENG8
-0.664912	0.00189583	0.0512298	SUDS3
-0.662567	0.00199338	0.0512298	PPP1R42
-0.660816	0.00206889	0.0512298	HSPA6
-0.659649	0.00212053	0.0512298	CRTC1
-0.65614	0.00228229	0.0512298	ZNF81
-0.654386	0.00236693	0.0512298	CCDC30
-0.654386	0.00236693	0.0512298	ZNF251
-0.652632	0.00245416	0.0512298	MAU2
-0.649123	0.00263663	0.0512298	PTOV1-AS1
-0.647368	0.00273199	0.0512298	PWAR5
-0.645614	0.00283019	0.0512298	CCDC191
-0.645614	0.00283019	0.0512298	FTX
-0.645614	0.00283019	0.0512298	LRCH3
-0.645614	0.00283019	0.0512298	NBPF11
-0.645614	0.00283019	0.0512298	PLTP
-0.64386	0.00293129	0.0512298	ATP9B
-0.64386	0.00293129	0.0512298	CRYGS
-0.642105	0.00303537	0.0512298	ERO1B
-0.640351	0.00314247	0.0512298	DCP1B
-0.640351	0.00314247	0.0512298	KLF12
-0.638596	0.00325269	0.0512298	CBFA2T2
-0.638596	0.00325269	0.0512298	CCDC80
-0.638596	0.00325269	0.0512298	DRC3
-0.638596	0.00325269	0.0512298	FHDC1
-0.638596	0.00325269	0.0512298	WDR19
-0.636842	0.00336607	0.0513885	KAT2A
-0.636842	0.00336607	0.0513885	PCDHGA7
-0.635088	0.0034827	0.0513885	NBPF19
-0.633333	0.00360264	0.0513885	GRIPAP1
-0.633333	0.00360264	0.0513885	MAPK8IP3
-0.633333	0.00360264	0.0513885	TUBGCP6
-0.631579	0.00372596	0.0526509	CCDC146
-0.62807	0.00398305	0.053602	RNF19A
-0.626316	0.00411697	0.053602	TMEM91
-0.626316	0.00411697	0.053602	ZSCAN30
-0.624561	0.00425457	0.053602	SLC9A9
-0.622807	0.00439593	0.053602	AR
-0.622807	0.00439593	0.053602	ARAP2
-0.622807	0.00439593	0.053602	MED12
-0.622807	0.00439593	0.053602	MORN1
-0.621053	0.00454113	0.053642	LENG8-AS1
-0.621053	0.00454113	0.053642	NME5
-0.621053	0.00454113	0.053642	SPARCL1
-0.621053	0.00454113	0.053642	ZNF628
-0.619298	0.00469023	0.0541346	KAT6A
-0.619298	0.00469023	0.0541346	SEPT8
-0.617544	0.00484334	0.0550611	USP49
-0.617544	0.00484334	0.0550611	ZNF540
-0.615789	0.00500052	0.055748	CCDC57
-0.614035	0.00516185	0.055748	EMC10
-0.614035	0.00516185	0.055748	OGT
-0.614035	0.00516185	0.055748	RUNDC1
-0.614035	0.00516185	0.055748	SCN3A
-0.614035	0.00516185	0.055748	TMEM198B
-0.612549	0.00530179	0.0567259	GLIPR1L2
-0.612281	0.00532743	0.0567259	PLEKHB1
-0.610526	0.00549733	0.0573238	CSAD
-0.607018	0.00585043	0.0574406	ASAH1
-0.607018	0.00585043	0.0574406	CYB5RL
-0.607018	0.00585043	0.0574406	GRN
-0.607018	0.00585043	0.0574406	PCDHB13
-0.607018	0.00585043	0.0574406	RBM5
-0.605263	0.00603381	0.0584816	FAT3
-0.603509	0.00622186	0.0587557	CROCCP3
-0.603509	0.00622186	0.0587557	STXBP4
-0.601754	0.00641467	0.0587817	DNAH1
-0.601754	0.00641467	0.0587817	EZH1
-0.601754	0.00641467	0.0587817	RAD52
-0.6	0.00661232	0.0588107	FBXL20
-0.6	0.00661232	0.0588107	SEC31B
-0.6	0.00661232	0.0588107	SZT2
-0.6	0.00661232	0.0588107	ZNF471
-0.598246	0.00681491	0.0589892	DFFB
-0.596491	0.00702252	0.0589892	AZIN2
-0.596491	0.00702252	0.0589892	MAP3K12
-0.596491	0.00702252	0.0589892	MIA3
-0.596491	0.00702252	0.0589892	POMGNT2
-0.596491	0.00702252	0.0589892	SNTB1
-0.596491	0.00702252	0.0589892	SWT1
-0.596491	0.00702252	0.0589892	ZNF784
-0.594737	0.00723526	0.0597798	ATRN
-0.594737	0.00723526	0.0597798	IFT80
-0.594737	0.00723526	0.0597798	RHOQ
-0.589474	0.00790514	0.0634362	ADCY6
-0.589474	0.00790514	0.0634362	DGKI
-0.589474	0.00790514	0.0634362	TOR2A
-0.587719	0.00813931	0.0634362	CACHD1
-0.587719	0.00813931	0.0634362	CLHC1
-0.587719	0.00813931	0.0634362	KIAA0895L
-0.587719	0.00813931	0.0634362	PHF21A
-0.585965	0.00837907	0.0636641	ASB8
-0.585965	0.00837907	0.0636641	DNHD1
-0.585965	0.00837907	0.0636641	IMPG2
-0.585965	0.00837907	0.0636641	PLXNB1
-0.584211	0.00862453	0.0639842	CACFD1
-0.584211	0.00862453	0.0639842	MTUS1
-0.582456	0.00887579	0.0639842	ATP13A1
-0.582456	0.00887579	0.0639842	BBS10
-0.582456	0.00887579	0.0639842	PIK3R1
-0.582381	0.0088867	0.0639842	SPATA46
-0.578947	0.0093961	0.0663874	AGAP1
-0.578947	0.0093961	0.0663874	TNFRSF19
-0.577193	0.00966536	0.0664274	ANKRD19P
-0.577193	0.00966536	0.0664274	ETFBKMT
-0.577193	0.00966536	0.0664274	MZF1
-0.577193	0.00966536	0.0664274	PLSCR4
-0.575439	0.00994082	0.0665067	CCDC18-AS1
-0.575439	0.00994082	0.0665067	KBTBD7
-0.575439	0.00994082	0.0665067	MIB2
-0.575439	0.00994082	0.0665067	PCDHGA3
-0.573684	0.0102226	0.0674958	CC2D1A
-0.573684	0.0102226	0.0674958	SETD5
-0.573684	0.0102226	0.0674958	TSC1
-0.572181	0.0104691	0.0685011	HS3ST1
-0.57193	0.0105108	0.0685011	ARMCX4
-0.57193	0.0105108	0.0685011	FCHSD2
-0.571303	0.0106153	0.0688852	POU3F1
-0.570175	0.0108055	0.0696823	MAML2
-0.568421	0.0111068	0.0696823	PHF2
-0.568421	0.0111068	0.0696823	SEC24B-AS1
-0.567543	0.0112601	0.0701594	TSPAN18
-0.566667	0.0114148	0.0701594	ATXN7L3B
-0.566667	0.0114148	0.0701594	CHD6
-0.564912	0.0117297	0.0709414	CCNL2
-0.564912	0.0117297	0.0709414	UNC80
-0.564624	0.0117822	0.0709746	CLSTN2
-0.563158	0.0120516	0.0711796	ARHGEF26
-0.563158	0.0120516	0.0711796	NOTCH3
-0.563158	0.0120516	0.0711796	VN1R1
-0.563158	0.0120516	0.0711796	ZMAT1
-0.561404	0.0123805	0.0717214	AF131215.2
-0.559649	0.0127166	0.0722836	CLCN7
-0.559649	0.0127166	0.0722836	CPXM1
-0.559649	0.0127166	0.0722836	LIME1
-0.559649	0.0127166	0.0722836	PAPSS1
-0.557895	0.0130599	0.0729387	MEGF9
-0.557895	0.0130599	0.0729387	TSSK5P
-0.557895	0.0130599	0.0729387	ZDHHC17
-0.557262	0.0131856	0.0729387	C21orf62
-0.55614	0.0134107	0.0729387	MATN2
-0.55614	0.0134107	0.0729387	SLC8A1
-0.554386	0.013769	0.0740878	ATP6AP2
-0.554386	0.013769	0.0740878	ISCA1
-0.554133	0.0138213	0.0741059	LINC00907
-0.552632	0.0141349	0.0751262	PPM1L
-0.550877	0.0145085	0.0751262	CCNL1
-0.550877	0.0145085	0.0751262	PNISR
-0.550877	0.0145085	0.0751262	RFTN2
-0.550877	0.0145085	0.0751262	ZNF652
-0.549123	0.01489	0.0755492	CALCOCO1
-0.549123	0.01489	0.0755492	CFAP70
-0.549123	0.01489	0.0755492	PSPN
-0.547368	0.0152795	0.0764985	KLHL11
-0.545614	0.015677	0.07823	SRGAP3
-0.54386	0.0160828	0.0784426	FCGR2A
-0.54386	0.0160828	0.0784426	MT-ND1
-0.54386	0.0160828	0.0784426	POPDC2
-0.54386	0.0160828	0.0784426	RSRP1
-0.54386	0.0160828	0.0784426	TP53INP1
-0.542105	0.0164969	0.0794374	IFT140
-0.542105	0.0164969	0.0794374	LRP1
-0.540351	0.0169195	0.0799446	CACNG8
-0.538596	0.0173506	0.0809696	BRD4
-0.538596	0.0173506	0.0809696	OPHN1
-0.538596	0.0173506	0.0809696	TTLL3
-0.537868	0.0175323	0.0815655	MTCO1P40
-0.536842	0.0177905	0.0817604	BBOX1
-0.536842	0.0177905	0.0817604	GPR137B
-0.536842	0.0177905	0.0817604	NISCH
-0.536029	0.0179973	0.0820759	FAM198A
-0.535088	0.0182391	0.0820759	CLCN5
-0.535088	0.0182391	0.0820759	MT-ND3
-0.535088	0.0182391	0.0820759	PGAP3
-0.535088	0.0182391	0.0820759	PIK3C3
-0.535088	0.0182391	0.0820759	STRADA
-0.533333	0.0186967	0.0829014	HERC2P2
-0.533333	0.0186967	0.0829014	LUC7L3
-0.531579	0.0191633	0.0839854	LMBRD1
-0.531579	0.0191633	0.0839854	ZNF221
-0.529825	0.0196392	0.0845995	LINC02035
-0.529825	0.0196392	0.0845995	MALAT1
-0.529825	0.0196392	0.0845995	TBX2
-0.52807	0.0201243	0.0854718	ACVR1B
-0.52807	0.0201243	0.0854718	CBX8
-0.52807	0.0201243	0.0854718	COL16A1
-0.526316	0.0206189	0.0870247	MASP2
-0.526316	0.0206189	0.0870247	NOS1AP
-0.524561	0.0211231	0.0870247	ANKHD1-EIF4EBP3
-0.524561	0.0211231	0.0870247	HSD11B1L
-0.524561	0.0211231	0.0870247	KANSL1
-0.524561	0.0211231	0.0870247	PIFO
-0.524561	0.0211231	0.0870247	ZNF10
-0.524561	0.0211231	0.0870247	ZNF548
-0.524561	0.0211231	0.0870247	ZNF891
-0.522807	0.0216369	0.0874733	MXRA8
-0.522807	0.0216369	0.0874733	SHC2
-0.522807	0.0216369	0.0874733	TMEM94
-0.522807	0.0216369	0.0874733	WDR35
-0.521053	0.0221606	0.0879444	ACAD10
-0.521053	0.0221606	0.0879444	ARHGAP35
-0.521053	0.0221606	0.0879444	SUOX
-0.519298	0.0226942	0.0879837	EPN2
-0.519298	0.0226942	0.0879837	KCNQ1OT1
-0.519298	0.0226942	0.0879837	NOTCH1
-0.519298	0.0226942	0.0879837	RABGAP1
-0.519298	0.0226942	0.0879837	SCAMP4
-0.517544	0.0232379	0.088503	FAM193A
-0.517544	0.0232379	0.088503	PTOV1-AS2
-0.515789	0.0237918	0.0890426	LINCR-0001
-0.515789	0.0237918	0.0890426	SPAG8
-0.515789	0.0237918	0.0890426	ZNF547
-0.514035	0.0243561	0.09004	GPR173
-0.512281	0.0249308	0.0906138	HECTD4
-0.512281	0.0249308	0.0906138	WIZ
-0.512281	0.0249308	0.0906138	WNT2B
-0.512281	0.0249308	0.0906138	ZNF493
-0.510526	0.0255161	0.0914226	ANKRD10-IT1
-0.510526	0.0255161	0.0914226	CPEB4
-0.510526	0.0255161	0.0914226	JMY
-0.508772	0.0261121	0.0926587	EPHA1
-0.508772	0.0261121	0.0926587	NR4A3
-0.507018	0.0267191	0.0926587	DCHS1
-0.507018	0.0267191	0.0926587	DNASE1
-0.507018	0.0267191	0.0926587	MRNIP
-0.507018	0.0267191	0.0926587	TCF4
-0.507018	0.0267191	0.0926587	ZBTB26
-0.505263	0.027337	0.092676	PABPC1L
-0.505263	0.027337	0.092676	VN1R83P
-0.505263	0.027337	0.092676	ZNF234
-0.505263	0.027337	0.092676	ZNF333
-0.503509	0.027966	0.0929373	BDH2
-0.503509	0.027966	0.0929373	GLB1
-0.503509	0.027966	0.0929373	NKTR
-0.502637	0.0282828	0.0929373	LRRN1
-0.501754	0.0286063	0.0929373	B4GALNT3
-0.501754	0.0286063	0.0929373	CLIP3
-0.501754	0.0286063	0.0929373	GDPD2
-0.501754	0.0286063	0.0929373	HRK
-0.501754	0.0286063	0.0929373	TM2D3
-0.5	0.029258	0.0929373	ANTXR1
-0.5	0.029258	0.0929373	ARC
-0.5	0.029258	0.0929373	CCDC183
-0.5	0.029258	0.0929373	LDLRAD4
-0.5	0.029258	0.0929373	METTL7A
-0.5	0.029258	0.0929373	SYT11
-0.5	0.029258	0.0929373	TNRC18
-0.5	0.029258	0.0929373	ZNF248
-0.49892	0.0296649	0.0940322	SLC6A11
-0.498246	0.0299213	0.0940561	NR6A1
-0.498246	0.0299213	0.0940561	PSMA3-AS1
-0.496491	0.0305962	0.0949927	LRP2BP
-0.496491	0.0305962	0.0949927	ZNF224
-0.496491	0.0305962	0.0949927	ZNF585B
-0.495832	0.030853	0.0955938	PCDHB6
-0.494737	0.0312829	0.0959427	RSPH4A
-0.492982	0.0319816	0.0974922	GOLGB1
-0.492982	0.0319816	0.0974922	TP53BP2
-0.491228	0.0326923	0.0974966	PCSK4
-0.491228	0.0326923	0.0974966	SLC25A25-AS1
-0.491228	0.0326923	0.0974966	SLC25A42
-0.489873	0.0332498	0.0979145	HOXC13
-0.489474	0.0334153	0.0979145	APC2
-0.489474	0.0334153	0.0979145	TSPAN31
-0.487719	0.0341506	0.0987297	APBB3
-0.487719	0.0341506	0.0987297	C1orf226
-0.487719	0.0341506	0.0987297	EBF4
-0.487719	0.0341506	0.0987297	RABL2A
-0.486745	0.0345644	0.0988133	SORCS3
-0.485965	0.0348984	0.0988133	EFNB3
-0.485965	0.0348984	0.0988133	EXTL3-AS1
-0.485965	0.0348984	0.0988133	RNF20
-0.485965	0.0348984	0.0988133	SLC40A1
-0.485965	0.0348984	0.0988133	TAS2R14
-0.484211	0.0356588	0.10003	ADGRB2
-0.484211	0.0356588	0.10003	ANO8
-0.484211	0.0356588	0.10003	MT-CYB
-0.484211	0.0356588	0.10003	TRIM52
-0.482456	0.0364319	0.101074	KANTR
-0.482456	0.0364319	0.101074	LINC00663
-0.482456	0.0364319	0.101074	SLC15A2
-0.480702	0.037218	0.101577	KIDINS220
-0.480702	0.037218	0.101577	MAMDC2-AS1
-0.480702	0.037218	0.101577	TBC1D17
-0.478947	0.0380171	0.102099	SMARCE1
-0.478947	0.0380171	0.102099	WSB1
-0.478947	0.0380171	0.102099	ZBTB5
-0.477564	0.0386567	0.103181	CHST9
-0.477193	0.0388294	0.103181	EGR3
-0.477193	0.0388294	0.103181	HEY2
-0.477193	0.0388294	0.103181	MT-ND2
-0.475439	0.039655	0.103734	FLRT3
-0.475439	0.039655	0.103734	HKR1
-0.475439	0.039655	0.103734	LINC00667
-0.475439	0.039655	0.103734	LRRTM2
-0.475439	0.039655	0.103734	VANGL2
-0.473684	0.0404941	0.104841	CELSR2
-0.473684	0.0404941	0.104841	CTSF
-0.473684	0.0404941	0.104841	GRIK3
-0.47193	0.0413468	0.106501	NTN1
-0.47193	0.0413468	0.106501	ZNF285
-0.470175	0.0422132	0.107815	RNPC3
-0.468421	0.0430934	0.109508	RUFY3
-0.466667	0.0439877	0.110327	ARGLU1
-0.466667	0.0439877	0.110327	IZUMO4
-0.466667	0.0439877	0.110327	KDM6B
-0.466667	0.0439877	0.110327	S100B
-0.466667	0.0439877	0.110327	VGLL4
-0.464912	0.0448961	0.111834	KDM3B
-0.464912	0.0448961	0.111834	SNHG14
-0.463158	0.0458188	0.112647	BTBD3
-0.463158	0.0458188	0.112647	CRB2
-0.463158	0.0458188	0.112647	FAXDC2
-0.463158	0.0458188	0.112647	USP32P3
-0.459649	0.0477077	0.116158	EFHB
-0.459649	0.0477077	0.116158	WNK3
-0.457895	0.0486741	0.117004	TMEM67
-0.45614	0.0496554	0.117863	CLCN6
-0.45614	0.0496554	0.117863	SALL2
-0.45614	0.0496554	0.117863	ZNF491
0.45614	0.0496554	0.117863	ADPGK
0.45614	0.0496554	0.117863	AP1S1
0.45614	0.0496554	0.117863	CDCA8
0.45614	0.0496554	0.117863	DAXX
0.45614	0.0496554	0.117863	TNFRSF12A
0.457895	0.0486741	0.117004	ACTB
0.457895	0.0486741	0.117004	DIAPH3
0.457895	0.0486741	0.117004	DSCC1
0.457895	0.0486741	0.117004	GLRX
0.457895	0.0486741	0.117004	LIMS1
0.457895	0.0486741	0.117004	RFC2
0.457895	0.0486741	0.117004	TPM3
0.461404	0.046756	0.114208	ATP1B3
0.461404	0.046756	0.114208	CLN6
0.461404	0.046756	0.114208	NTAN1
0.461404	0.046756	0.114208	UPP1
0.463158	0.0458188	0.112647	TXNDC11
0.463158	0.0458188	0.112647	YWHAQ
0.463735	0.0455137	0.112647	PTPRH
0.463973	0.0453886	0.112647	RPP25
0.464912	0.0448961	0.111834	TBC1D1
0.464912	0.0448961	0.111834	TMEM141
0.466644	0.0439994	0.110327	MMP1
0.466667	0.0439877	0.110327	DCK
0.466667	0.0439877	0.110327	NANS
0.468421	0.0430934	0.109508	AC009237.8
0.468421	0.0430934	0.109508	BMP2K
0.470175	0.0422132	0.107815	ECI2
0.470175	0.0422132	0.107815	KIFC1
0.470175	0.0422132	0.107815	PEX14
0.470175	0.0422132	0.107815	WSB2
0.47193	0.0413468	0.106501	CLTB
0.473684	0.0404941	0.104841	CCND1
0.473684	0.0404941	0.104841	DEPDC1
0.473684	0.0404941	0.104841	HMCES
0.475439	0.039655	0.103734	ARPC1A
0.475439	0.039655	0.103734	NDUFAB1
0.475439	0.039655	0.103734	PPP1CA
0.475439	0.039655	0.103734	TMSB10
0.477193	0.0388294	0.103181	YWHAH
0.478517	0.0382153	0.102449	LINC00900
0.478947	0.0380171	0.102099	CCDC91
0.478947	0.0380171	0.102099	HIST1H2AG
0.478947	0.0380171	0.102099	RPL11
0.478947	0.0380171	0.102099	S100A11
0.478947	0.0380171	0.102099	USP13
0.480393	0.0373576	0.101774	LINC01160
0.480702	0.037218	0.101577	AKR1B1
0.480702	0.037218	0.101577	ANXA2P2
0.480702	0.037218	0.101577	HAUS2
0.480702	0.037218	0.101577	TACC3
0.481407	0.0369005	0.101577	HMGA1P1
0.482226	0.0365342	0.101172	ZBED6CL
0.482456	0.0364319	0.101074	RAP1GAP2
0.482456	0.0364319	0.101074	SH3BGRL3
0.483966	0.0357656	0.100144	LINC01619
0.484211	0.0356588	0.10003	TGFB1I1
0.485965	0.0348984	0.0988133	FOXM1
0.485965	0.0348984	0.0988133	GPN1
0.485965	0.0348984	0.0988133	KARS
0.485965	0.0348984	0.0988133	MRPL3
0.485965	0.0348984	0.0988133	STX1A
0.487719	0.0341506	0.0987297	FARSB
0.487719	0.0341506	0.0987297	SLC2A1
0.487719	0.0341506	0.0987297	STK17A
0.489474	0.0334153	0.0979145	BTBD6
0.489474	0.0334153	0.0979145	BUD31
0.489474	0.0334153	0.0979145	FANCE
0.489474	0.0334153	0.0979145	HSP90AB1
0.489474	0.0334153	0.0979145	RASL11A
0.490182	0.0331219	0.0979145	FAM83H
0.491228	0.0326923	0.0974966	ALYREF
0.491228	0.0326923	0.0974966	CCNA2
0.491228	0.0326923	0.0974966	CYB5B
0.491228	0.0326923	0.0974966	HMBS
0.491228	0.0326923	0.0974966	RPS18
0.491228	0.0326923	0.0974966	TK1
0.4915	0.0325814	0.0974966	SLC12A9-AS1
0.492135	0.0323234	0.0974966	LINC01510
0.492982	0.0319816	0.0974922	MTCH1
0.494737	0.0312829	0.0959427	ASF1B
0.494737	0.0312829	0.0959427	CEP55
0.494737	0.0312829	0.0959427	RECQL
0.494737	0.0312829	0.0959427	TPMT
0.496491	0.0305962	0.0949927	ITGB1BP1
0.496491	0.0305962	0.0949927	PARP12
0.496491	0.0305962	0.0949927	PKMYT1
0.498246	0.0299213	0.0940561	CAPN1
0.498246	0.0299213	0.0940561	PDP1
0.5	0.029258	0.0929373	C7orf50
0.5	0.029258	0.0929373	PGM2
0.5	0.029258	0.0929373	RSL24D1
0.5	0.029258	0.0929373	SH2D5
0.5	0.029258	0.0929373	THUMPD1
0.501754	0.0286063	0.0929373	GNAI1
0.501754	0.0286063	0.0929373	POLR2J
0.501754	0.0286063	0.0929373	SYNJ2
0.502637	0.0282828	0.0929373	LAMC2
0.503509	0.027966	0.0929373	CTNNBIP1
0.503509	0.027966	0.0929373	ORC6
0.503509	0.027966	0.0929373	PGD
0.503509	0.027966	0.0929373	TBRG4
0.505263	0.027337	0.092676	CDC20
0.505263	0.027337	0.092676	PARK7
0.505263	0.027337	0.092676	PRR11
0.505263	0.027337	0.092676	TMTC4
0.505263	0.027337	0.092676	TXNRD1
0.505805	0.0271448	0.092676	AC009237.11
0.507018	0.0267191	0.0926587	EMP3
0.507018	0.0267191	0.0926587	METTL9
0.507018	0.0267191	0.0926587	MTX1
0.507018	0.0267191	0.0926587	RPS2
0.507018	0.0267191	0.0926587	TWF2
0.508772	0.0261121	0.0926587	ERI2
0.508772	0.0261121	0.0926587	PROCR
0.510526	0.0255161	0.0914226	RPL23AP7
0.510526	0.0255161	0.0914226	STIP1
0.510526	0.0255161	0.0914226	YWHAG
0.512281	0.0249308	0.0906138	GTF2A2
0.512281	0.0249308	0.0906138	SLC25A40
0.512281	0.0249308	0.0906138	VKORC1L1
0.514035	0.0243561	0.09004	CHAC1
0.514035	0.0243561	0.09004	MRPS33
0.514035	0.0243561	0.09004	RPL12
0.514261	0.0242829	0.09004	TBXAS1
0.515789	0.0237918	0.0890426	AIMP2
0.515789	0.0237918	0.0890426	BOLA3
0.515789	0.0237918	0.0890426	MDH2
0.515789	0.0237918	0.0890426	TMEM14C
0.517544	0.0232379	0.088503	RAB35
0.517544	0.0232379	0.088503	RHEB
0.517544	0.0232379	0.088503	TAF1D
0.517771	0.0231669	0.088503	HTR1D
0.518067	0.0230748	0.088503	IL1A
0.519298	0.0226942	0.0879837	CDCA5
0.519298	0.0226942	0.0879837	FEN1
0.519298	0.0226942	0.0879837	RPL17
0.519476	0.0226397	0.0879837	EOMES
0.521053	0.0221606	0.0879444	DEK
0.521053	0.0221606	0.0879444	GSTO1
0.521281	0.0220918	0.0879444	GCK
0.521748	0.0219518	0.0879444	XKRX
0.522807	0.0216369	0.0874733	ASL
0.522807	0.0216369	0.0874733	LDHAP4
0.522807	0.0216369	0.0874733	PKM
0.524561	0.0211231	0.0870247	DRAP1
0.524561	0.0211231	0.0870247	TGDS
0.52807	0.0201243	0.0854718	KPNB1
0.52807	0.0201243	0.0854718	NMNAT2
0.529825	0.0196392	0.0845995	CALM2
0.529825	0.0196392	0.0845995	NIP7
0.529825	0.0196392	0.0845995	PGP
0.531579	0.0191633	0.0839854	UBE3C
0.532304	0.0189695	0.0838651	RPL4P3
0.533333	0.0186967	0.0829014	NPM3
0.533333	0.0186967	0.0829014	SKA1
0.533729	0.0185928	0.0829014	FGF9
0.535088	0.0182391	0.0820759	ARHGDIA
0.536842	0.0177905	0.0817604	BCL7B
0.538596	0.0173506	0.0809696	SNHG5
0.540351	0.0169195	0.0799446	C10orf90
0.540351	0.0169195	0.0799446	ENO1
0.540351	0.0169195	0.0799446	LCMT1
0.540351	0.0169195	0.0799446	PPIAP22
0.540351	0.0169195	0.0799446	S100A6
0.542105	0.0164969	0.0794374	CSNK2B
0.542105	0.0164969	0.0794374	SERPINB6
0.54386	0.0160828	0.0784426	AHRR
0.544243	0.0159934	0.0784426	LRAT
0.547368	0.0152795	0.0764985	RPLP0P6
0.548297	0.0150723	0.0759645	CALML4
0.548735	0.0149754	0.0757283	AP004372.1
0.549123	0.01489	0.0755492	BIRC5
0.549123	0.01489	0.0755492	MZT1
0.549123	0.01489	0.0755492	SMKR1
0.550877	0.0145085	0.0751262	GMNN
0.550877	0.0145085	0.0751262	OXSR1
0.550877	0.0145085	0.0751262	PPM1G
0.550877	0.0145085	0.0751262	PPP1R14B
0.552632	0.0141349	0.0751262	HSD17B8
0.554993	0.0136442	0.0739428	LINC00337
0.55614	0.0134107	0.0729387	CDCA2
0.55614	0.0134107	0.0729387	CMC2
0.55614	0.0134107	0.0729387	IPO7
0.55614	0.0134107	0.0729387	RPLP0
0.55614	0.0134107	0.0729387	RPLP1
0.55614	0.0134107	0.0729387	TRIP13
0.559649	0.0127166	0.0722836	ODC1
0.561404	0.0123805	0.0717214	ADCK2
0.561404	0.0123805	0.0717214	GLRX5
0.561404	0.0123805	0.0717214	PRKCQ-AS1
0.561404	0.0123805	0.0717214	SELENOM
0.563158	0.0120516	0.0711796	KIF11
0.564912	0.0117297	0.0709414	AAGAB
0.565688	0.0115896	0.0709414	TATDN1P1
0.566667	0.0114148	0.0701594	ANKS1B
0.566667	0.0114148	0.0701594	RAB38
0.568421	0.0111068	0.0696823	C2orf69
0.568421	0.0111068	0.0696823	C7orf57
0.568421	0.0111068	0.0696823	RACGAP1
0.568421	0.0111068	0.0696823	TCF19
0.568421	0.0111068	0.0696823	UTP15
0.575439	0.00994082	0.0665067	AKT1
0.575439	0.00994082	0.0665067	NEDD4
0.577193	0.00966536	0.0664274	CDCA4
0.577193	0.00966536	0.0664274	MELK
0.578947	0.0093961	0.0663874	CCDC137
0.579201	0.00935762	0.0663874	POLE4
0.582456	0.00887579	0.0639842	KCNJ2
0.582456	0.00887579	0.0639842	NQO1
0.582456	0.00887579	0.0639842	SFXN4
0.584211	0.00862453	0.0639842	FAH
0.584211	0.00862453	0.0639842	RPS6
0.586889	0.00825211	0.0636641	CTD-2297D10.2
0.587719	0.00813931	0.0634362	PLK1
0.587719	0.00813931	0.0634362	RPS7P14
0.592982	0.00745321	0.0609149	ICE1
0.592982	0.00745321	0.0609149	TUBB4B
0.596491	0.00702252	0.0589892	CCT6A
0.598246	0.00681491	0.0589892	SUMF2
0.6	0.00661232	0.0588107	EML1
0.601754	0.00641467	0.0587817	ALMS1-IT1
0.603191	0.00625639	0.0587557	C2orf74
0.603509	0.00622186	0.0587557	NOB1
0.603509	0.00622186	0.0587557	NT5C
0.605263	0.00603381	0.0584816	APRT
0.607018	0.00585043	0.0574406	BZW1
0.607018	0.00585043	0.0574406	KNSTRN
0.607018	0.00585043	0.0574406	SERBP1P1
0.608772	0.00567163	0.0574406	BUB3
0.610526	0.00549733	0.0573238	ACOT7
0.610526	0.00549733	0.0573238	SHCBP1
0.614035	0.00516185	0.055748	SIGMAR1
0.619382	0.00468304	0.0541346	TPMTP1
0.622807	0.00439593	0.053602	MRM2
0.622807	0.00439593	0.053602	RRM2
0.622807	0.00439593	0.053602	SETD3
0.622807	0.00439593	0.053602	TUBB
0.624561	0.00425457	0.053602	CCNE2
0.624561	0.00425457	0.053602	SLC35F2
0.62807	0.00398305	0.053602	CKAP2L
0.629825	0.00385274	0.0534435	CHCHD3
0.629825	0.00385274	0.0534435	PM20D2
0.633333	0.00360264	0.0513885	AGK
0.633333	0.00360264	0.0513885	ARNTL2
0.633333	0.00360264	0.0513885	RCC1L
0.635088	0.0034827	0.0513885	EIF4H
0.638596	0.00325269	0.0512298	FN3KRP
0.638596	0.00325269	0.0512298	HMGA1
0.640351	0.00314247	0.0512298	GSE1
0.640351	0.00314247	0.0512298	HAUS4
0.640351	0.00314247	0.0512298	SNHG16
0.64386	0.00293129	0.0512298	ANP32B
0.64386	0.00293129	0.0512298	MZT2A
0.64386	0.00293129	0.0512298	NSUN5
0.64386	0.00293129	0.0512298	RPL4
0.647368	0.00273199	0.0512298	PRC1
0.649123	0.00263663	0.0512298	COMMD4
0.649123	0.00263663	0.0512298	NCAPG2
0.654386	0.00236693	0.0512298	CHEK1
0.654386	0.00236693	0.0512298	OR7E38P
0.654386	0.00236693	0.0512298	RACGAP1P
0.65614	0.00228229	0.0512298	PDAP1
0.657895	0.00220018	0.0512298	SNRNP27
0.661404	0.0020433	0.0512298	CIAPIN1
0.661404	0.0020433	0.0512298	RPS17
0.664912	0.00189583	0.0512298	EIF1AXP1
0.67193	0.00162736	0.0512298	TIPIN
0.675439	0.00150551	0.0512298	SEC11A
0.677193	0.0014475	0.0512298	ANLN
0.678947	0.00139137	0.0512298	CDR2
0.680702	0.00133707	0.0512298	ZWILCH
0.682456	0.00128455	0.0512298	CENPN
0.682456	0.00128455	0.0512298	COX5A
0.685965	0.00118468	0.0512298	CCZ1
0.692982	0.00100433	0.0512298	KIF23
0.694737	0.00096303	0.0512298	MTFMT
0.694737	0.00096303	0.0512298	RFWD3
0.709991	0.000660224	0.0489288	MGMT
0.719298	0.000518354	0.0473511	RPL4P5
0.75116	0.000209852	0.0317296	DMC1
0.768421	0.000121458	0.026893	PFKP
0.773684	0.000101864	0.026893	CCNB2

## Sheet: DE_genes_tissue_005
	baseMean	log2FoldChange	lfcSE	stat	pvalue	padj
OTX2	7.55147	22.0523	2.56437	8.59948	8.00779e-18	1.90834e-13
FAM216B	13.2076	22.811	2.95784	7.71203	1.23831e-14	1.4755e-10
LINC01705	10.1477	22.4531	2.95821	7.59009	3.19686e-14	2.53948e-10
LA16c-380H5.3	9.24271	22.3273	2.95837	7.54716	4.44866e-14	2.6504e-10
CTD-2311M21.2	5.0156	21.4725	2.95984	7.25459	4.02869e-13	1.92016e-09
RP11-524N5.1	4.61771	-5.81794	0.813076	-7.15547	8.33883e-13	3.31204e-09
ZNF841	507.969	1.57065	0.236095	6.65261	2.87943e-11	9.80282e-08
ZNF419	536.728	0.982843	0.149783	6.56179	5.31671e-11	1.58378e-07
RBM6	2700.39	1.15425	0.176648	6.5342	6.39519e-11	1.69338e-07
AMY2B	220.703	2.36144	0.364655	6.47582	9.42977e-11	2.24721e-07
NNAT	682.164	-4.74999	0.737544	-6.44027	1.19257e-10	2.58365e-07
ZNF577	434.014	1.20771	0.191873	6.29429	3.08818e-10	5.92914e-07
RP11-44D5.2	70.012	-3.01261	0.479173	-6.28711	3.23439e-10	5.92914e-07
TAF1	1281.94	0.737602	0.11822	6.23922	4.39759e-10	7.48565e-07
ZCCHC11	1446.28	0.911121	0.150617	6.04926	1.45516e-09	2.31186e-06
CCNL2	3791.48	1.49518	0.24927	5.99823	1.99486e-09	2.97122e-06
ZNF417	268.322	1.01509	0.172145	5.89669	3.70862e-09	5.19884e-06
NKTR	3395.55	1.15995	0.198183	5.85292	4.83019e-09	6.3949e-06
RBM5	2604.96	1.00591	0.173452	5.79939	6.65569e-09	7.02438e-06
SLC26A7	119.346	3.82417	0.660349	5.79114	6.99123e-09	7.02438e-06
RP11-159D12.2	478.993	1.93353	0.334323	5.78342	7.3196e-09	7.02438e-06
SRRM5	20.1101	1.8627	0.322114	5.78272	7.35011e-09	7.02438e-06
STAG3L5P	160.521	2.24367	0.388052	5.78188	7.38707e-09	7.02438e-06
GOLGA2P5	262.815	2.98492	0.51652	5.7789	7.51927e-09	7.02438e-06
GDE1	1932.98	-0.968798	0.167734	-5.77581	7.65832e-09	7.02438e-06
ZNF700	340.077	0.946074	0.163803	5.77569	7.66371e-09	7.02438e-06
OGT	3551.38	1.19426	0.208153	5.73741	9.61352e-09	8.48518e-06
ZNF808	196.315	1.11625	0.194796	5.73035	1.00226e-08	8.5303e-06
ZNF471	763.206	1.33258	0.232822	5.7236	1.0429e-08	8.5701e-06
SERPINI1	319.739	-2.36141	0.414754	-5.69351	1.24452e-08	9.88603e-06
OVGP1	83.1559	1.58067	0.277993	5.686	1.30047e-08	9.99722e-06
EXPH5	183.913	3.09376	0.546661	5.65939	1.51916e-08	1.13134e-05
QDPR	1729	-1.59357	0.282513	-5.64068	1.69379e-08	1.21179e-05
ZNF251	548.843	1.1384	0.201946	5.63715	1.72887e-08	1.21179e-05
SH3BP5-AS1	230.456	1.83665	0.326524	5.62486	1.85662e-08	1.26415e-05
HKR1	1182.45	0.721075	0.128508	5.61114	2.00998e-08	1.33055e-05
TSPO	1078.33	-1.37308	0.245015	-5.60409	2.09349e-08	1.34838e-05
NINJ2	66.7798	-1.99697	0.358095	-5.57666	2.45184e-08	1.53762e-05
MGMT	148.857	-1.76482	0.31726	-5.5627	2.65627e-08	1.62312e-05
CFAP54	372.491	3.61835	0.652232	5.54764	2.89555e-08	1.7251e-05
LAMTOR1	1888.47	-0.638813	0.115552	-5.52836	3.23244e-08	1.87883e-05
ANKZF1	961.993	1.5405	0.279309	5.5154	3.47981e-08	1.97446e-05
DNHD1	450.573	1.73814	0.315587	5.50765	3.63651e-08	2.01539e-05
AGBL2	144.898	3.67905	0.669103	5.49849	3.83065e-08	2.0347e-05
NCBP3	1240.87	0.736334	0.133929	5.49796	3.84212e-08	2.0347e-05
CCDC93	1628.03	0.896314	0.163679	5.47604	4.34961e-08	2.25338e-05
CCDC14	2093.66	1.69132	0.309142	5.47104	4.47409e-08	2.26856e-05
RP11-164P12.3	4.71712	5.51051	1.01035	5.45404	4.92373e-08	2.41391e-05
PAN2	1181.56	1.36762	0.250819	5.45262	4.96335e-08	2.41391e-05
PIGL	211.627	0.99632	0.183813	5.42028	5.9506e-08	2.8232e-05
USP6	66.8112	2.82886	0.522229	5.41689	6.06442e-08	2.8232e-05
TMEM132C	262.051	-3.30453	0.610359	-5.41408	6.16032e-08	2.8232e-05
BEX3	4346.69	-0.856264	0.15834	-5.40776	6.38181e-08	2.86953e-05
PABPC1L	552.199	1.62745	0.301604	5.39598	6.81492e-08	3.00753e-05
CEP95	939.479	1.37429	0.254861	5.39232	6.95518e-08	3.01362e-05
ZNF211	686.44	0.906114	0.169311	5.35177	8.70977e-08	3.70647e-05
RP11-494K3.2	11.4722	6.80104	1.27791	5.32202	1.02622e-07	4.26325e-05
ISLR2	129.307	-3.12001	0.586466	-5.32001	1.03759e-07	4.26325e-05
ZNF334	675.251	1.22672	0.230837	5.31423	1.07111e-07	4.32637e-05
DDX47	41.1194	1.62586	0.306529	5.3041	1.13233e-07	4.49741e-05
USB1	1010.65	-0.726591	0.137598	-5.28054	1.28801e-07	5.03191e-05
LIG1	719.806	0.989296	0.187532	5.27533	1.32515e-07	5.09349e-05
RNPC3	500.956	1.31095	0.248693	5.27135	1.35421e-07	5.12255e-05
DMTF1	2661.63	0.968715	0.184168	5.25996	1.44086e-07	5.36517e-05
CCDC162P	82.868	3.69836	0.704403	5.25035	1.51811e-07	5.56552e-05
VCAM1	1657.98	1.89162	0.360476	5.24755	1.54137e-07	5.56552e-05
SSBP3-AS1	24.9664	1.88	0.359281	5.23267	1.67079e-07	5.90117e-05
MAATS1	624.872	2.85487	0.545736	5.23123	1.68386e-07	5.90117e-05
C19orf18	84.6016	1.81126	0.347115	5.21804	1.80826e-07	6.2453e-05
RP11-574K11.29	3.79211	5.20282	0.999691	5.20442	1.94601e-07	6.51234e-05
JMJD7-PLA2G4B	72.3044	2.02868	0.38996	5.20228	1.96854e-07	6.51234e-05
RP11-458I7.1	4.68221	5.49195	1.05574	5.20201	1.9715e-07	6.51234e-05
NDUFA4	4267.98	-0.976342	0.187905	-5.19593	2.03701e-07	6.51234e-05
KIAA0907	1301.56	0.683196	0.131499	5.19543	2.04244e-07	6.51234e-05
CCDC57	634.156	1.4978	0.288508	5.19153	2.08567e-07	6.51234e-05
KCNK1	98.0749	-3.15354	0.607505	-5.19098	2.09192e-07	6.51234e-05
RP11-949J7.8	4.09234	5.30427	1.02213	5.18943	2.1094e-07	6.51234e-05
VPS13A	1204.02	0.953769	0.18386	5.18749	2.13152e-07	6.51234e-05
SMARCE1P6	4.47911	5.43156	1.04924	5.17666	2.25888e-07	6.81411e-05
CFAP44	672.536	2.29295	0.44457	5.15768	2.50023e-07	7.38589e-05
NDUFB8	305.796	-0.792649	0.153706	-5.15692	2.51041e-07	7.38589e-05
CHADL	272.777	-2.41774	0.470133	-5.14268	2.70848e-07	7.87143e-05
THOC1	851.767	0.796118	0.155277	5.12709	2.94261e-07	8.44885e-05
POLR2L	1375.66	-0.911847	0.1787	-5.10265	3.34922e-07	9.50182e-05
BTAF1	1062.11	0.813707	0.159678	5.09593	3.47027e-07	9.72942e-05
CFL1	14359	-0.658093	0.129473	-5.08286	3.71793e-07	0.000103026
PPWD1	651.234	0.568863	0.11201	5.07868	3.80067e-07	0.000104108
FREM1	345.468	3.27356	0.647365	5.05674	4.26482e-07	0.000115494
USP48	1717.62	0.519291	0.102772	5.05282	4.35323e-07	0.000116564
CNDP1	437.87	-4.00713	0.793921	-5.04726	4.48184e-07	0.000117956
GALNT3	232.429	3.07313	0.609295	5.04375	4.56496e-07	0.000117956
LENG8-AS1	59.3493	1.26175	0.25018	5.04336	4.57422e-07	0.000117956
CCDC84	492.06	1.46013	0.289585	5.04215	4.6032e-07	0.000117956
MUC20	59.2882	2.62759	0.521436	5.03914	4.67625e-07	0.000118553
ZNF587	488.306	0.832443	0.165413	5.03252	4.84081e-07	0.000121433
ZNF594	470.586	1.36865	0.272542	5.0218	5.11889e-07	0.000127071
RIMKLBP2	7.28146	4.62478	0.921926	5.01643	5.264e-07	0.000129326
INTS3	1377.7	0.82101	0.164335	4.99595	5.85478e-07	0.000142373
AC012358.7	8.56355	6.37811	1.27742	4.99296	5.94623e-07	0.000143136
CCDC180	78.0718	2.81724	0.565746	4.97969	6.36866e-07	0.000151315
ZNF232	373.086	1.17752	0.236553	4.97784	6.42979e-07	0.000151315
ZNF224	376.094	1.01273	0.203505	4.97644	6.47651e-07	0.000151315
SFI1	446.268	1.00502	0.202042	4.97428	6.54896e-07	0.000151523
TTLL3	557.842	1.69723	0.341344	4.9722	6.61971e-07	0.000151687
PEX1	993.662	0.865045	0.174392	4.96034	7.037e-07	0.000159713
RP1-59D14.5	32.1351	2.43635	0.491668	4.95527	7.22296e-07	0.000161305
RIPPLY3	8.8625	6.42322	1.29638	4.95475	7.24249e-07	0.000161305
PAXBP1	2000.37	1.31416	0.265538	4.94904	7.45793e-07	0.000164565
GNRH1	52.1255	2.08244	0.422394	4.9301	8.21861e-07	0.000179686
POLI	852.978	0.668839	0.136239	4.9093	9.14038e-07	0.000198022
AC105399.2	4.21663	-5.69661	1.16229	-4.90121	9.52496e-07	0.000204495
ZNF83	1827.69	1.17334	0.23954	4.89831	9.6666e-07	0.000204502
HNRNPDL	6806.26	0.565218	0.115405	4.89769	9.69694e-07	0.000204502
ZNF780B	660.741	1.16004	0.237198	4.89059	1.00533e-06	0.000210157
ZNF585A	379.555	0.807985	0.165906	4.87013	1.11527e-06	0.000229956
TRPV1	132.467	1.59845	0.328265	4.86941	1.11933e-06	0.000229956
GLTP	1470.75	-0.825482	0.169658	-4.86555	1.14139e-06	0.000232482
ZFC3H1	1048.23	0.759753	0.156553	4.853	1.21607e-06	0.000245594
TTC21A	264.715	1.86684	0.386335	4.83217	1.35055e-06	0.000268714
ZNF559-ZNF177	20.2035	2.07727	0.429917	4.83179	1.3531e-06	0.000268714
CYP4F3	227.97	4.85528	1.00657	4.8236	1.40993e-06	0.000277685
ELFN1	247.832	-2.46584	0.511821	-4.81777	1.45172e-06	0.000283574
GPX1	4732.75	-1.22651	0.254833	-4.81301	1.48672e-06	0.00028534
TEKT2	155.819	3.05873	0.635606	4.8123	1.49206e-06	0.00028534
RP11-33B1.1	209.119	1.12475	0.233755	4.81168	1.49669e-06	0.00028534
HOPX	5813.12	-2.74142	0.570011	-4.80941	1.51373e-06	0.000286299
SZT2	1046.4	0.860224	0.178965	4.80665	1.53479e-06	0.000287997
STARD9	579.852	1.21053	0.252358	4.79687	1.61162e-06	0.000296794
PPA1	1248.44	-0.807039	0.168268	-4.79614	1.61752e-06	0.000296794
AHSA2	1256.64	1.7573	0.366413	4.79595	1.61903e-06	0.000296794
ZNF767P	511.847	1.07463	0.225221	4.77145	1.82909e-06	0.00033274
ZSCAN23	53.7072	1.1991	0.251638	4.76518	1.88681e-06	0.00034064
SLC25A29	1124.28	1.05569	0.22168	4.76222	1.91474e-06	0.000343084
N4BP2L2-IT2	46.4076	1.70789	0.358949	4.75805	1.95476e-06	0.000347641
NDUFB2	1938.2	-0.88977	0.187105	-4.75545	1.98003e-06	0.00034843
RCAN2	1349.6	-3.14393	0.661239	-4.7546	1.98844e-06	0.00034843
RP11-242D8.1	337.419	1.49479	0.314789	4.74855	2.04883e-06	0.00035503
PRDX3	1984.62	-0.779132	0.16415	-4.74647	2.06997e-06	0.00035503
NKX6-1	119.906	2.81475	0.593083	4.74597	2.07511e-06	0.00035503
RP11-689P11.2	38.2248	2.70876	0.570873	4.74494	2.08569e-06	0.00035503
MIS12	825.471	0.718863	0.151554	4.74329	2.10279e-06	0.000355216
SNRNP70	5422.55	1.05948	0.223426	4.74196	2.1166e-06	0.000355216
ZNF548	552.259	0.797454	0.168281	4.73883	2.14952e-06	0.000358219
ZNF528	1043.45	0.838773	0.177092	4.73637	2.17577e-06	0.000360075
MST1	178.081	1.79523	0.379243	4.73373	2.20435e-06	0.000361161
TRH	355.454	-5.5192	1.16626	-4.73238	2.21898e-06	0.000361161
ZNF662	335.63	1.21598	0.256991	4.73158	2.2278e-06	0.000361161
AC116366.6	56.2089	1.72813	0.365784	4.72444	2.30751e-06	0.000369455
ZNF525	269.888	1.07431	0.227405	4.72422	2.30997e-06	0.000369455
DCAF16	942.674	0.841279	0.178278	4.71892	2.37103e-06	0.000376694
MOSPD3	589.764	-0.752053	0.159617	-4.7116	2.45782e-06	0.000387896
CTD-2353F22.2	203.166	2.79567	0.594446	4.70298	2.56392e-06	0.000401979
TOGARAM2	403.097	3.88343	0.82605	4.70121	2.58625e-06	0.00040283
KIF27	185.3	1.50213	0.320017	4.69389	2.68058e-06	0.00040985
ZNF337	113.5	1.52931	0.325866	4.69306	2.69144e-06	0.00040985
RAB5C	1663.7	-0.565371	0.120475	-4.69284	2.69437e-06	0.00040985
GSDMB	160.677	1.69766	0.361789	4.69241	2.70011e-06	0.00040985
KAT2A	1529.21	1.09776	0.234034	4.6906	2.72408e-06	0.00041087
SPOCK3	267.853	-3.74518	0.798718	-4.68899	2.74561e-06	0.000411513
ATP5F1	2579.33	-0.510031	0.108849	-4.68566	2.79063e-06	0.000414819
LINC00342	234.285	1.90539	0.406719	4.68479	2.80248e-06	0.000414819
MYSM1	942.136	1.07672	0.229962	4.68217	2.83851e-06	0.000417559
EFCAB12	182.883	3.57545	0.763961	4.68014	2.86672e-06	0.000418738
ERMN	1095.19	-3.27711	0.700375	-4.67908	2.88167e-06	0.000418738
AFF2	106.978	-3.92761	0.840628	-4.67223	2.97949e-06	0.000430328
UVSSA	350.491	1.29447	0.278327	4.65091	3.30477e-06	0.00047116
DLEU2L	26.0606	2.24376	0.482521	4.65007	3.31822e-06	0.00047116
CROCCP3	176.807	1.72379	0.370838	4.64838	3.34557e-06	0.00047116
CNTNAP2	232.794	-2.70198	0.581333	-4.64791	3.35322e-06	0.00047116
WBP1	220.138	1.6391	0.35269	4.64742	3.36105e-06	0.00047116
GTF2H4	24.8349	1.67767	0.361365	4.6426	3.4405e-06	0.000475029
ATP5C1	1956.5	-0.783966	0.1689	-4.6416	3.45729e-06	0.000475029
ZNF350	394.38	0.757486	0.163232	4.64054	3.47499e-06	0.000475029
KIAA0753	601.827	0.783443	0.168837	4.64023	3.48025e-06	0.000475029
ZNF667	621.036	1.15995	0.250002	4.63975	3.48832e-06	0.000475029
RP11-114H24.2	9.84066	6.57968	1.41879	4.63752	3.52613e-06	0.000477449
CYP4F12	21.7288	5.98729	1.29265	4.6318	3.62497e-06	0.00048806
SRRM1	2262.45	0.665436	0.143705	4.63057	3.64656e-06	0.000488209
LINC01125	150.8	1.72628	0.373719	4.6192	3.85226e-06	0.000510929
ZNF559	644.597	0.857404	0.185761	4.61563	3.91909e-06	0.000510929
ZNF549	417.016	0.812936	0.176131	4.61553	3.92091e-06	0.000510929
WDR72	10.6337	6.69161	1.4499	4.61521	3.92702e-06	0.000510929
AKR1B1	2426.46	-0.666251	0.144411	-4.61358	3.958e-06	0.000510929
VN2R19P	3.02785	4.87354	1.05635	4.61355	3.95847e-06	0.000510929
CTC-425O23.5	84.624	1.78885	0.387773	4.61314	3.96634e-06	0.000510929
CELP	10.7429	-4.32543	0.941868	-4.59239	4.38191e-06	0.000561426
MSTO2P	43.2088	1.48819	0.324887	4.58062	4.63589e-06	0.000590791
ECHDC2	1134.5	2.05236	0.448542	4.57562	4.74802e-06	0.000601861
LY6G5B	43.1336	2.01494	0.440808	4.57102	4.85346e-06	0.000611973
ZNF852	44.0426	1.19234	0.260923	4.5697	4.88432e-06	0.000612622
RP5-966M1.6	22.9294	1.78706	0.391164	4.56857	4.91066e-06	0.000612701
LENG8	3254.18	1.35699	0.297239	4.56531	4.98745e-06	0.000619041
GPS2	67.5599	1.48184	0.32481	4.56217	5.06271e-06	0.000622662
DIP2A	1228.86	0.521488	0.114332	4.56117	5.08705e-06	0.000622662
CDHR4	20.4684	7.63527	1.67409	4.56084	5.09501e-06	0.000622662
COPS9	1316.22	-1.0169	0.223224	-4.55553	5.22526e-06	0.000635322
MIA3	2200.8	0.806649	0.177129	4.55402	5.26307e-06	0.000636671
ZNF439	525.866	0.661025	0.145216	4.55203	5.31308e-06	0.000638455
TUBB2A	1341.5	-0.979554	0.215225	-4.55131	5.33139e-06	0.000638455
CTC-471F3.5	85.1633	1.37214	0.301864	4.54557	5.4787e-06	0.000652814
ZNF638	3147.8	0.567798	0.124983	4.543	5.54603e-06	0.000655164
DNAH6	281.457	3.69205	0.81274	4.54272	5.5534e-06	0.000655164
FIBP	1396.92	-0.44371	0.0977392	-4.53973	5.63256e-06	0.00066123
ZNF692	563.168	1.23859	0.273082	4.53559	5.74429e-06	0.00067104
RP11-174G6.5	51.5948	1.12331	0.247755	4.53396	5.78883e-06	0.000672945
MOG	571.543	-4.4657	0.985374	-4.53198	5.84327e-06	0.000675975
SFT2D1	771.725	-0.917512	0.202623	-4.52817	5.94959e-06	0.00068495
ALX4	25.9138	2.75293	0.608792	4.52196	6.12701e-06	0.000699539
CTC-343N3.1	4.55548	5.46739	1.20915	4.52168	6.13502e-06	0.000699539
COL27A1	626.829	1.48358	0.328825	4.51174	6.42971e-06	0.00072965
SRRT	3167.32	0.619255	0.137319	4.5096	6.49511e-06	0.00073053
RNF19A	4852.9	1.18335	0.262444	4.50896	6.51472e-06	0.00073053
MATR3	122.531	1.28372	0.284777	4.50781	6.54993e-06	0.00073053
TMEM160	383.779	-1.0497	0.232879	-4.50748	6.56009e-06	0.00073053
ZNF75D	390.522	0.741932	0.164663	4.50577	6.61328e-06	0.000732243
ORC2	630.597	0.534333	0.118609	4.50501	6.63692e-06	0.000732243
RAB2A	3859.17	-0.509449	0.11322	-4.49966	6.80633e-06	0.000745966
RP11-308D16.2	69.7699	1.91722	0.426133	4.49911	6.82391e-06	0.000745966
DNAH7	439.875	2.30314	0.512072	4.49768	6.86983e-06	0.000747556
RP11-540B6.6	140.08	1.1447	0.254568	4.49665	6.90318e-06	0.000747772
INE1	28.2159	1.72907	0.384688	4.49475	6.96522e-06	0.000751078
GSKIP	483.868	-0.84286	0.187611	-4.49259	7.03626e-06	0.00075532
LINC01355	182.147	1.8371	0.409181	4.4897	7.13227e-06	0.000762193
RP11-333E1.1	29.3969	1.93914	0.432123	4.48746	7.20767e-06	0.000766812
PRSS51	57.1019	1.70886	0.380983	4.48539	7.27822e-06	0.000770877
RP11-449P15.2	65.4495	1.51085	0.337165	4.48104	7.42793e-06	0.000783252
RBM39	5704.94	0.703215	0.157024	4.4784	7.52039e-06	0.000789508
LUC7L	1700.38	0.986814	0.220505	4.47525	7.63219e-06	0.000797731
VMAC	132.39	0.945628	0.211398	4.47321	7.70528e-06	0.000801853
OTUD3	460.634	0.624757	0.139876	4.4665	7.95111e-06	0.000823839
CD160	24.5317	1.60534	0.359541	4.46499	8.0074e-06	0.000826079
AC008746.5	4.25187	5.3629	1.20501	4.45052	8.56637e-06	0.000879937
GIGYF1	2151.81	0.908094	0.204253	4.44593	8.7512e-06	0.000895064
CISD1	474.333	-0.758323	0.170973	-4.43534	9.19292e-06	0.000936224
RNF139-AS1	60.7967	1.30244	0.294036	4.42951	9.44473e-06	0.000957095
CCDC30	359.538	1.89305	0.427446	4.42875	9.47818e-06	0.000957095
FKBP1A	3820.12	-0.87144	0.197189	-4.41932	9.90138e-06	0.000995611
SUMO3	2765.42	-0.578459	0.130954	-4.41728	9.9952e-06	0.00100082
RSRP1	2158.41	1.2925	0.292715	4.41556	1.0075e-05	0.00100459
CTD-2013N17.6	53.7947	1.41921	0.321566	4.41344	1.01741e-05	0.00101024
CDK5RAP3	2009.7	1.01913	0.231073	4.41041	1.03173e-05	0.00102022
SETDB1	710.021	0.46303	0.10512	4.40477	1.05897e-05	0.00104283
RP11-490M8.1	42.807	-1.86982	0.42503	-4.39927	1.08617e-05	0.0010652
ZNF70	269.893	0.96209	0.218815	4.39682	1.09848e-05	0.00107286
ZBTB40	1072.41	0.700187	0.159413	4.39228	1.1217e-05	0.00109107
RP11-430C7.5	35.0692	3.05988	0.696799	4.39133	1.12657e-05	0.00109135
ZNF432	857.386	0.876185	0.199646	4.38869	1.14034e-05	0.00109652
ASIC3	131.784	1.75652	0.40025	4.38855	1.14111e-05	0.00109652
HERC2P2	540.429	1.35648	0.309722	4.37966	1.18863e-05	0.00113338
ATP6V0D1	2082.9	-0.599909	0.136978	-4.3796	1.18898e-05	0.00113338
RN7SL81P	4.05796	5.30192	1.21247	4.37282	1.22652e-05	0.00116209
ZNF891	326.186	1.06775	0.244224	4.37202	1.23102e-05	0.00116209
NDUFB5	2211.35	-0.545862	0.124867	-4.37154	1.23373e-05	0.00116209
WDR19	1522.26	1.35487	0.310174	4.36808	1.25342e-05	0.001176
WRN	499.156	0.966188	0.221263	4.36668	1.26147e-05	0.0011789
XXbac-B562F10.11	27.8078	1.97143	0.452155	4.36007	1.30019e-05	0.00121035
RP3-329A5.8	50.8615	2.02735	0.465242	4.35762	1.31484e-05	0.00121922
HSD17B3	51.9903	1.92659	0.442291	4.35592	1.32508e-05	0.00122395
MYCBPAP	112.916	3.00406	0.689979	4.35385	1.33767e-05	0.00123081
MSANTD2	390.477	0.885291	0.203403	4.3524	1.34653e-05	0.0012342
FAM227A	250.603	2.04862	0.470827	4.3511	1.35454e-05	0.00123678
NEUROD2	98.5617	-2.60126	0.598279	-4.3479	1.37445e-05	0.00125017
UBR4	4366.22	0.762205	0.175381	4.34599	1.38646e-05	0.00125627
CCND3	1834.58	-0.856038	0.197009	-4.34517	1.3917e-05	0.00125627
ZNF182	315.1	0.67941	0.156681	4.33625	1.44933e-05	0.00130336
SNX12	1282.72	-0.604594	0.139525	-4.33323	1.46939e-05	0.00131643
MZF1	655.501	1.32215	0.305259	4.33123	1.48281e-05	0.00132348
TSTD2	447.181	0.613151	0.141653	4.32854	1.50102e-05	0.00133473
SLC7A11-AS1	9.85665	3.76666	0.870517	4.32692	1.51206e-05	0.00133518
ZMAT1	1694.3	1.53267	0.354225	4.32683	1.51273e-05	0.00133518
RP11-30L15.4	10.12	2.99754	0.692964	4.32569	1.52058e-05	0.00133716
BOK	217.69	-1.73495	0.401352	-4.32277	1.54082e-05	0.00134587
KIAA1683	164.384	2.13162	0.493158	4.32238	1.54352e-05	0.00134587
SLFN13	184.947	2.56573	0.593668	4.32183	1.54744e-05	0.00134587
RIBC1	178.315	2.78147	0.644159	4.318	1.57453e-05	0.00136446
MYO5C	461.985	2.16403	0.501394	4.31603	1.58857e-05	0.00137164
AC011290.5	33.7494	0.955967	0.221615	4.31365	1.60583e-05	0.00138154
RAD52	326.076	0.966712	0.224309	4.30974	1.6345e-05	0.00140114
CYC1	1608.11	-0.605973	0.140712	-4.30647	1.65879e-05	0.00141687
GEM	989.289	1.47257	0.342191	4.30335	1.68235e-05	0.00143186
CD59	7516.49	-1.19521	0.27791	-4.3007	1.70263e-05	0.00143932
PRPF39	812.094	0.809662	0.188269	4.30056	1.70369e-05	0.00143932
CCDC40	777.994	2.451	0.570021	4.29984	1.70923e-05	0.00143932
PRPF3	1277.28	0.98821	0.230051	4.29562	1.74204e-05	0.00145745
LEAP2	76.6867	1.67493	0.389927	4.2955	1.74299e-05	0.00145745
ZNF132	290.034	0.83424	0.194304	4.29348	1.75897e-05	0.00146051
SPAG17	86.33	2.56852	0.598317	4.29291	1.76349e-05	0.00146051
ZNF836	232.042	0.887208	0.206694	4.29237	1.76775e-05	0.00146051
USMG5	761.856	-0.818064	0.190605	-4.29194	1.77117e-05	0.00146051
MOBP	1295.22	-4.38987	1.02388	-4.2875	1.80698e-05	0.00148054
RP11-403A3.3	769.909	-2.06386	0.481379	-4.28739	1.80788e-05	0.00148054
SPAG1	620.116	1.94805	0.454456	4.28655	1.81467e-05	0.001481
DNAH12	45.8844	2.40979	0.562875	4.28122	1.85876e-05	0.00151181
AC008079.10	35.6463	1.48532	0.347174	4.27831	1.88318e-05	0.00152647
AP2M1	9901.62	-1.01161	0.236742	-4.27302	1.92839e-05	0.00155782
TMEM126A	442.148	-0.552897	0.12959	-4.26652	1.98546e-05	0.0015964
POGZ	2369.42	0.638372	0.14964	4.26606	1.98956e-05	0.0015964
MASP2	65.1848	1.26398	0.29635	4.26517	1.99755e-05	0.00159733
ANAPC4	745.656	0.512586	0.1202	4.26443	2.00412e-05	0.00159733
ZNF175	515.628	0.691704	0.162233	4.26364	2.01126e-05	0.00159768
NUTF2	1393.94	-0.697299	0.163615	-4.26183	2.02761e-05	0.00160531
CTC-260F20.3	5.71587	4.34897	1.02294	4.25144	2.12402e-05	0.0016723
SREK1	4259.53	0.747494	0.175874	4.25016	2.13621e-05	0.0016723
WDR27	316.75	1.09221	0.257031	4.24934	2.14397e-05	0.0016723
ZNF229	422.459	1.6343	0.38468	4.24845	2.15251e-05	0.0016723
LHPP	551.156	-1.4143	0.332912	-4.24829	2.1541e-05	0.0016723
ZNF18	331.916	0.65631	0.154489	4.24827	2.15432e-05	0.0016723
LIME1	60.7906	1.62789	0.383448	4.24541	2.18197e-05	0.00168826
COX5B	2726.13	-0.715589	0.168754	-4.24043	2.23094e-05	0.00172056
LL0XNC01-36H8.1	4.15385	5.32523	1.25691	4.23676	2.26769e-05	0.00174062
RP11-203M5.7	28.0784	1.72911	0.408157	4.23638	2.27155e-05	0.00174062
C1orf122	1483.36	-0.882668	0.208473	-4.23396	2.29608e-05	0.00175378
NDUFB11	1419.23	-0.672065	0.158868	-4.23034	2.33341e-05	0.0017766
ZNF133	555.259	0.692348	0.163701	4.22933	2.34385e-05	0.00177886
TRAF5	479.826	1.20805	0.286494	4.21667	2.47937e-05	0.0018707
TMEM110-MUSTN1	9.9658	3.36159	0.797235	4.21656	2.48056e-05	0.0018707
ZNF141	273.639	0.855793	0.202996	4.21581	2.48885e-05	0.00187104
L3MBTL1	163.754	1.2599	0.299011	4.21356	2.51381e-05	0.00188386
RP11-349H17.2	3.81514	5.20715	1.23634	4.21176	2.53386e-05	0.00189293
EFHC1	1613.68	1.87348	0.445194	4.20823	2.57379e-05	0.00191675
LRGUK	123.018	2.52831	0.601096	4.20616	2.59749e-05	0.00192838
KLHL2	787.478	-0.785822	0.186909	-4.20431	2.61879e-05	0.00193815
AP1S1	1924.02	-0.922004	0.21963	-4.198	2.69285e-05	0.00198679
RAP1A	2404.11	-0.625851	0.149177	-4.19534	2.72459e-05	0.00200371
PLEKHB2	3923.59	-0.662448	0.157926	-4.19468	2.7326e-05	0.00200371
C4orf47	291.45	2.34647	0.55963	4.1929	2.75412e-05	0.0020133
CUEDC2	988.983	-0.593906	0.141701	-4.19125	2.77421e-05	0.00202178
CTC-524C5.2	121.298	1.61489	0.385685	4.18707	2.8258e-05	0.0020531
ZNF10	461.626	0.997195	0.238316	4.18433	2.86007e-05	0.00207169
GJB1	117.343	-3.55411	0.849924	-4.18169	2.89354e-05	0.00208814
HAPLN2	272.307	-2.68338	0.641778	-4.18116	2.90031e-05	0.00208814
INTS6L	305.944	1.20165	0.287811	4.17512	2.97835e-05	0.00213786
C5orf42	1316.3	1.05272	0.252282	4.17279	3.00894e-05	0.00214693
PTOV1-AS2	61.7316	1.56805	0.37578	4.17278	3.009e-05	0.00214693
DNAAF1	145.71	3.00916	0.721449	4.171	3.03271e-05	0.00215739
ZNF514	369.398	0.849584	0.203745	4.16984	3.04809e-05	0.00216188
HAUS5	468.566	0.862561	0.206943	4.1681	3.07149e-05	0.00217201
DEFB109P3	3.4008	5.04961	1.21177	4.16715	3.08436e-05	0.00217465
C4orf48	484.994	-1.18996	0.285652	-4.16576	3.10312e-05	0.00217792
FAM89B	223.755	-0.692081	0.166147	-4.16546	3.10726e-05	0.00217792
SRSF5	4250.35	0.840818	0.202262	4.15708	3.22345e-05	0.00224691
KLRA1P	99.5494	1.22108	0.293778	4.15647	3.23197e-05	0.00224691
NUDT16L1	748.355	-0.799869	0.192468	-4.15585	3.24082e-05	0.00224691
TMEM9B	2218	-0.758296	0.182473	-4.15567	3.24342e-05	0.00224691
TTC25	352.446	2.36433	0.569384	4.15243	3.2896e-05	0.00227231
RP11-420A23.1	31.6578	2.97377	0.716604	4.14981	3.32752e-05	0.00229186
SRSF11	6812.28	0.80568	0.194273	4.14716	3.36632e-05	0.00231189
AGER	132.344	1.35978	0.328067	4.14482	3.40084e-05	0.00232889
NBDY	695.922	-0.588879	0.142235	-4.14019	3.47026e-05	0.00236309
PLIN3	2267.45	-1.25224	0.302487	-4.13982	3.47581e-05	0.00236309
FBXL14	274.794	-0.612697	0.148012	-4.13951	3.48053e-05	0.00236309
RGS19	547.27	-0.99369	0.24022	-4.13659	3.52511e-05	0.00238656
AC002519.8	3.92179	5.23727	1.26642	4.13548	3.5421e-05	0.00239127
RP11-809C18.3	32.0445	-4.47396	1.08252	-4.13293	3.58174e-05	0.0024112
ZNF181	728.78	0.7401	0.179118	4.13191	3.59755e-05	0.00241502
CTD-2619J13.17	163.46	0.816092	0.198143	4.11869	3.81029e-05	0.00255065
ZNF234	432.744	0.736246	0.178927	4.11479	3.87537e-05	0.00258695
RP11-257O5.2	98.9736	1.25605	0.305412	4.11266	3.91123e-05	0.00260165
RP11-840I19.3	3.30477	5.00433	1.21695	4.11219	3.91923e-05	0.00260165
ZNF283	349.237	0.811619	0.197415	4.11124	3.93542e-05	0.00260514
CSAD	340.418	1.10149	0.268248	4.10623	4.02164e-05	0.0026434
PLSCR3	3.49528	5.07908	1.23705	4.10579	4.02936e-05	0.0026434
TRIM52	485.266	0.861495	0.209847	4.10535	4.03697e-05	0.0026434
MYO19	489.082	1.10209	0.268468	4.10513	4.04088e-05	0.0026434
NEFH	155.723	-1.81248	0.441565	-4.10468	4.04869e-05	0.0026434
LINC00969	454.126	1.23445	0.300831	4.10347	4.07006e-05	0.0026501
ZKSCAN7	189.305	0.793052	0.193303	4.10263	4.08483e-05	0.00265247
COTL1	5866.08	-1.0485	0.255824	-4.09854	4.15769e-05	0.00269245
CCNL1	2117.67	0.968779	0.236527	4.09584	4.20636e-05	0.00271313
C9orf16	1118.5	-0.772593	0.188644	-4.09551	4.21241e-05	0.00271313
YJEFN3	136.415	1.57009	0.38348	4.09433	4.23386e-05	0.0027196
MGA	1785.05	0.832194	0.203414	4.09113	4.29281e-05	0.0027475
EGFL8	43.6204	1.61801	0.395533	4.09072	4.30035e-05	0.0027475
GOLGB1	5076.05	0.802635	0.196303	4.08875	4.337e-05	0.0027635
CLK1	2793.2	1.06895	0.26183	4.0826	4.4535e-05	0.00282357
STK36	1159.15	1.1932	0.29227	4.08252	4.45497e-05	0.00282357
DLEC1	261.36	2.94296	0.721014	4.08169	4.47096e-05	0.00282619
HERC2P9	136.678	1.34231	0.32894	4.0807	4.49004e-05	0.00283074
GNB2	9264.32	-0.555201	0.136086	-4.07979	4.50762e-05	0.00283433
PTN	14586.2	-1.2352	0.302911	-4.07776	4.54722e-05	0.00285087
C2orf16	121.767	1.20119	0.29461	4.07721	4.55785e-05	0.00285087
FIS1	2612.28	-0.770505	0.189071	-4.07522	4.59706e-05	0.00286786
SUN1	3358.09	0.695508	0.170719	4.074	4.62133e-05	0.00287548
TMEM151A	182.686	-2.44157	0.599414	-4.07327	4.63582e-05	0.00287698
ST18	156.3	-2.17609	0.534416	-4.0719	4.66316e-05	0.00288349
MSRB1	603.115	-0.821984	0.201887	-4.0715	4.67112e-05	0.00288349
ERVK13-1	254.873	1.52464	0.374573	4.07033	4.69462e-05	0.00288349
POMP	2144.5	-0.65745	0.161523	-4.07033	4.6947e-05	0.00288349
COX8A	1936.15	-0.669666	0.164653	-4.06713	4.75947e-05	0.00290369
CHST7	577.856	-1.5492	0.380942	-4.06677	4.76692e-05	0.00290369
RP11-448G15.3	92.43	1.51793	0.373322	4.066	4.78264e-05	0.00290369
CREBZF	2028.19	0.906881	0.223049	4.06583	4.78616e-05	0.00290369
COMMD10	587.571	-0.799828	0.196725	-4.06572	4.78851e-05	0.00290369
POLG2	235.379	0.739082	0.181977	4.06141	4.87777e-05	0.00293876
MCM3AP-AS1	114.707	1.01608	0.250184	4.06134	4.87916e-05	0.00293876
MCRIP1	2063.27	-0.77037	0.189693	-4.06114	4.88335e-05	0.00293876
MAG	575.655	-4.48811	1.10659	-4.05581	4.99598e-05	0.00299898
INA	268.298	-3.17291	0.78326	-4.05091	5.10193e-05	0.00305488
RP11-15H20.6	57.8713	1.13862	0.281166	4.04965	5.12938e-05	0.00306235
ZNF160	1298.13	0.84619	0.208979	4.04916	5.14012e-05	0.00306235
SEMA7A	456.922	-1.13102	0.27951	-4.04643	5.20052e-05	0.00309061
STUB1	728.337	-0.781901	0.193402	-4.04287	5.28004e-05	0.00313007
AP000347.2	52.7424	1.69841	0.421089	4.03337	5.49837e-05	0.00325141
ZSCAN30	1089.03	0.620642	0.153943	4.03163	5.53915e-05	0.0032656
CCNG1	1666.77	-0.692326	0.171743	-4.03118	5.54979e-05	0.0032656
SERPINI2	82.4264	3.27275	0.812166	4.02966	5.58566e-05	0.00327709
RP11-158L12.4	37.2937	1.61466	0.400739	4.0292	5.59681e-05	0.00327709
CORO1B	1490.24	-0.561537	0.139463	-4.02642	5.6633e-05	0.00330087
MDM1	506.395	0.499717	0.124112	4.02634	5.66512e-05	0.00330087
EFHD2	1732.8	-0.982543	0.244074	-4.02559	5.68332e-05	0.0033034
ZNRD1ASP	192.446	1.1862	0.294948	4.02171	5.7778e-05	0.00335014
CYCSP10	5.26786	4.3063	1.07096	4.02099	5.7955e-05	0.00335225
BOLA3	293.954	-0.660724	0.164691	-4.01191	6.02303e-05	0.00347316
RPL23P2	26.7736	2.16426	0.539515	4.01149	6.03368e-05	0.00347316
BMS1P1	26.5592	1.66728	0.416028	4.00762	6.13339e-05	0.00352204
TRPM7	1260.12	0.763491	0.190631	4.00507	6.19991e-05	0.0035409
PILRB	165.243	1.66105	0.414773	4.00474	6.20864e-05	0.0035409
GPR88	175.308	3.41312	0.852407	4.0041	6.22553e-05	0.0035409
BOLA2P2	3.28957	4.99366	1.24714	4.00409	6.22566e-05	0.0035409
CLEC2D	231.341	1.24995	0.312299	4.0024	6.27042e-05	0.00354966
VTN	19.876	1.95413	0.488243	4.00238	6.27086e-05	0.00354966
ABCA7	301.742	1.15963	0.289823	4.00115	6.30344e-05	0.00355965
COMMD5	433.719	-0.545651	0.13657	-3.99539	6.45871e-05	0.00363871
NDUFAF3	899.128	-0.470498	0.117802	-3.99397	6.49765e-05	0.00365202
STAG1	1197.9	0.558337	0.1399	3.99097	6.58047e-05	0.00368403
IGBP1-AS1	3.08811	4.9014	1.22818	3.99078	6.58553e-05	0.00368403
ATP5E	4581.3	-0.720323	0.180616	-3.98815	6.65909e-05	0.00370847
KCP	80.1119	2.43709	0.611132	3.98783	6.66816e-05	0.00370847
NEFM	256.284	-3.9462	0.989735	-3.98713	6.68772e-05	0.00370847
ZBTB7C	391.492	1.63025	0.408891	3.987	6.69146e-05	0.00370847
COX16	131.872	-0.633581	0.158965	-3.98567	6.72895e-05	0.00372059
DIDO1	2079.37	0.388105	0.097395	3.98485	6.75224e-05	0.00372483
SUGP2	3754.21	0.619317	0.15544	3.9843	6.76807e-05	0.00372494
GM2A	2530.65	-0.849971	0.213512	-3.98091	6.86526e-05	0.00375936
ZNF23	51.3685	1.44019	0.361799	3.98065	6.87281e-05	0.00375936
ZNF26	588.847	0.698969	0.1756	3.98047	6.87793e-05	0.00375936
RP1-179N16.6	21.1764	2.32915	0.585288	3.9795	6.90614e-05	0.00376614
SV2B	150.943	-2.79087	0.701479	-3.97855	6.93367e-05	0.00377252
AC020951.1	38.1805	1.34583	0.338373	3.97737	6.96817e-05	0.00378265
COMT	2758.83	-0.864382	0.217598	-3.97239	7.11564e-05	0.00385393
AC004623.3	4.55344	3.85024	0.96976	3.9703	7.17836e-05	0.00387908
ZRANB2	2550.43	0.588858	0.148415	3.96765	7.25858e-05	0.00391356
NPC2	3443.42	-1.1208	0.282578	-3.96632	7.29913e-05	0.00391652
RP11-449J21.3	43.207	1.79679	0.453031	3.96614	7.30445e-05	0.00391652
AC093495.4	36.4556	1.8752	0.47295	3.96491	7.34248e-05	0.00391652
PMS1	717.764	0.644281	0.162502	3.96477	7.34674e-05	0.00391652
RSPH1	603	2.95282	0.744825	3.96444	7.35671e-05	0.00391652
ARL2BP	75.4399	-1.13796	0.287056	-3.96425	7.36269e-05	0.00391652
C6orf120	769.903	-0.809171	0.204245	-3.96177	7.43973e-05	0.00394869
RP11-517I3.1	40.4971	2.04615	0.517157	3.95653	7.60455e-05	0.0040272
COX10-AS1	115.233	0.641172	0.162084	3.95581	7.62773e-05	0.00403052
DGCR8	918.869	0.615157	0.155563	3.95439	7.67306e-05	0.00404333
HINT1	3216.44	-0.719114	0.181871	-3.95399	7.68591e-05	0.00404333
BIN1	3020.43	-1.19794	0.303023	-3.95331	7.70783e-05	0.00404593
RP11-362K14.5	31.4862	2.04637	0.518338	3.94795	7.88222e-05	0.00412838
NPHP1	482.993	1.47643	0.374132	3.94629	7.93728e-05	0.0041481
NBPF9	156.462	0.783141	0.198592	3.94346	8.03132e-05	0.00418806
ST6GALNAC2	38.5965	3.04803	0.773517	3.94049	8.13168e-05	0.00421786
ARL2	565.366	-0.761834	0.193341	-3.94037	8.13545e-05	0.00421786
AC005519.4	36.8917	1.24864	0.316929	3.9398	8.15481e-05	0.00421786
P2RY12	615.332	-2.43734	0.618665	-3.93967	8.15926e-05	0.00421786
RP11-250B2.3	25.0118	2.03698	0.517281	3.93786	8.22099e-05	0.00424057
PRADC1P1	3.34835	5.01108	1.27319	3.93585	8.29018e-05	0.00426149
SH3BGRL3	1869.63	-1.01916	0.258976	-3.93536	8.30733e-05	0.00426149
ORMDL1	1651.44	0.553702	0.140717	3.93487	8.32413e-05	0.00426149
RP5-907C10.3	120.657	-2.46137	0.625569	-3.93461	8.33307e-05	0.00426149
KLK6	81.9711	-3.73749	0.95003	-3.93408	8.35176e-05	0.0042619
RP4-800G7.2	93.1455	1.57791	0.401273	3.93228	8.41454e-05	0.00428476
STOML1	519.736	-0.889448	0.226307	-3.93027	8.48503e-05	0.00431144
KIAA0513	805.73	-0.960083	0.244314	-3.92971	8.50495e-05	0.00431237
CH17-264L24.1	29.1854	2.30161	0.586009	3.92759	8.57998e-05	0.00434118
CTD-2017D11.2	71.808	1.53748	0.391569	3.92645	8.62086e-05	0.00435262
ZXDC	845.63	0.754268	0.192131	3.9258	8.64424e-05	0.0043552
BAD	768.853	-0.588828	0.150018	-3.92506	8.67085e-05	0.00435939
ECT2L	31.0392	2.4327	0.620186	3.92253	8.76251e-05	0.0043962
SNAPC4	489.425	0.680818	0.173763	3.91808	8.92586e-05	0.00446536
FAM127A	3462	-0.550788	0.140603	-3.91734	8.95322e-05	0.00446536
TAS2R5	24.3197	2.16356	0.552317	3.91725	8.95658e-05	0.00446536
RP11-1105G2.3	20.0977	2.88328	0.736251	3.91617	8.99679e-05	0.00447605
NKAPL	33.3028	-1.99344	0.509406	-3.91327	9.10555e-05	0.00452071
CFAP69	129.245	1.30222	0.332827	3.91259	9.13123e-05	0.00452404
CLTB	1436.23	-0.787795	0.201411	-3.91138	9.17698e-05	0.00453728
RABL2A	273.149	1.92924	0.494589	3.90069	9.59183e-05	0.00471089
CTC-435M10.12	16.4747	2.70726	0.694066	3.90058	9.5962e-05	0.00471089
STXBP6	139.2	-1.70074	0.436057	-3.90026	9.60876e-05	0.00471089
LINC01315	71.4567	-1.98967	0.510235	-3.89951	9.63859e-05	0.00471089
AC016907.3	6.69953	4.48259	1.14953	3.8995	9.63902e-05	0.00471089
MBP	14534.1	-3.29754	0.845674	-3.89931	9.64674e-05	0.00471089
RP11-486O12.2	63.9075	1.27684	0.327496	3.89879	9.66734e-05	0.0047113
MAT2A	6300.42	1.19517	0.306594	3.89822	9.69035e-05	0.00471287
ZNF571	207.885	0.777684	0.199558	3.89704	9.73746e-05	0.00472614
RRN3P1	86.9054	1.25176	0.321287	3.89607	9.77662e-05	0.0047355
SEMA6B	689.514	-1.27128	0.326381	-3.89508	9.81659e-05	0.00473931
CXorf58	2.89788	4.8212	1.23792	3.89459	9.83642e-05	0.00473931
MIR4292	3.16082	4.93707	1.26774	3.8944	9.84415e-05	0.00473931
DDX42	3778.56	0.547877	0.140706	3.89378	9.86928e-05	0.00474183
CAPS	1470.4	2.22176	0.570665	3.89327	9.89001e-05	0.00474223
RP11-400F19.18	36.3189	2.06641	0.531027	3.89134	9.96923e-05	0.00475784
ZNF589	635.155	0.863173	0.221823	3.89126	9.97243e-05	0.00475784
RNA5SP118	4.61369	5.48812	1.41046	3.89102	9.98246e-05	0.00475784
CTAGE7P	4.55419	5.46991	1.40634	3.88947	0.000100463	0.00477873
LINC00894	43.8685	1.80068	0.463259	3.88699	0.000101496	0.00481655
USP32P3	43.3193	1.87564	0.482594	3.88659	0.000101663	0.00481655
CENPB	4422.16	-0.647948	0.166746	-3.88584	0.000101976	0.00481682
C9orf47	101.494	2.20266	0.566875	3.88561	0.000102073	0.00481682
ELOVL1	1274.46	-0.835008	0.214932	-3.88499	0.000102334	0.00481959
ZBED3-AS1	136.299	1.27936	0.329364	3.88433	0.000102612	0.00482317
RP11-440L14.1	48.6746	1.53138	0.394455	3.88227	0.000103488	0.00485477
CDKN2AIPNL	419.91	-0.795548	0.204977	-3.88116	0.000103958	0.00486722
VPS13C	2699.99	0.836644	0.215596	3.88061	0.000104196	0.0048688
NXF1	1808.05	0.708141	0.18267	3.87662	0.000105918	0.00493959
MRPL12	381.737	-0.657664	0.169682	-3.87586	0.000106248	0.0049453
PRDX3P1	3.31664	4.99842	1.29002	3.8747	0.000106758	0.00495935
APBB3	429.091	1.16467	0.300624	3.87418	0.000106986	0.00496029
AC007191.4	35.1365	1.47369	0.380591	3.87211	0.000107897	0.00499281
ZNF197	905.531	0.430706	0.111275	3.87065	0.000108546	0.00501311
TUBGCP6	1098.6	0.864328	0.223753	3.86287	0.000112064	0.00516556
RP11-888D10.4	33.4953	1.30177	0.337067	3.86205	0.000112441	0.00517293
PTOV1-AS1	291.475	0.759166	0.196641	3.86067	0.000113075	0.00518542
CBFB	1626.69	-0.626666	0.162327	-3.86051	0.000113151	0.00518542
MRNIP	447.846	1.19304	0.309074	3.86005	0.000113365	0.00518542
TCF24	22.7023	3.78448	0.980768	3.8587	0.000113994	0.0052042
UBN2	1312.58	0.868381	0.225081	3.85809	0.000114279	0.00520722
PCNT	1326.93	0.549216	0.142449	3.85553	0.00011548	0.00525193
NPIPP1	99.4649	1.22691	0.318308	3.85449	0.000115972	0.00526427
CUBN	280.69	1.4567	0.378005	3.85366	0.000116366	0.00527209
FAM96A	960.504	-0.609063	0.158125	-3.85179	0.000117256	0.00530232
AC015933.2	2.66201	4.70285	1.22143	3.85028	0.000117983	0.00531507
ZNF546	370.742	0.917513	0.2383	3.85025	0.000117999	0.00531507
B3GALT5	264.192	1.77209	0.460304	3.84982	0.000118207	0.00531507
PTCH2	226.849	1.55778	0.405551	3.84115	0.000122458	0.00549587
GNA12	5856.08	-0.785716	0.204597	-3.84031	0.000122879	0.00550437
GRB7	8.1981	6.31525	1.64519	3.83861	0.000123735	0.00552485
DPY19L2P2	214.817	1.63403	0.425697	3.83848	0.0001238	0.00552485
USP4	1939.92	0.304826	0.0794436	3.83701	0.000124543	0.00554765
CEP83	506.022	1.32272	0.344834	3.83583	0.00012514	0.00556381
SRD5A1	1475	-1.33815	0.349083	-3.83334	0.000126415	0.00559532
CTBP1-AS	23.9573	2.14078	0.558481	3.83321	0.000126482	0.00559532
ZCCHC8	720.199	0.599535	0.156411	3.83307	0.000126553	0.00559532
NAA35	731.544	0.624176	0.16287	3.83236	0.000126921	0.00560031
MTBP	192.516	1.15912	0.302488	3.83194	0.000127136	0.00560031
RAMP1	2905.71	-1.5196	0.396669	-3.8309	0.000127676	0.00561373
RPAIN	674.647	0.679129	0.177449	3.82718	0.000129622	0.00568879
SLC26A6	327.295	1.18296	0.309287	3.82479	0.000130886	0.00572623
LA16c-358B7.3	72.092	1.1232	0.293698	3.82432	0.000131135	0.00572623
HIGD1A	1029.95	-0.957865	0.250474	-3.8242	0.000131196	0.00572623
EZH1	1283.53	0.756685	0.19791	3.82337	0.000131639	0.00573508
PWAR5	112.343	1.31276	0.343489	3.82185	0.000132454	0.00576006
MT-TF	23.007	-1.82861	0.479006	-3.81752	0.000134802	0.00584114
HEMK1	554.756	1.00315	0.262775	3.8175	0.000134809	0.00584114
MT-RNR2	261674	-0.886866	0.232365	-3.8167	0.00013525	0.00584965
SNCG	58.529	-1.91126	0.500995	-3.81494	0.000136217	0.00586019
LRP2BP	197.772	1.16708	0.305936	3.81481	0.00013629	0.00586019
DCXR	926.479	-1.01192	0.265277	-3.81456	0.000136425	0.00586019
WDR97	38.4126	1.9696	0.51635	3.81447	0.000136478	0.00586019
TCEAL8	1515.88	-0.464536	0.121803	-3.81384	0.000136825	0.00586087
TGM5	55.9083	2.57739	0.675851	3.81355	0.000136986	0.00586087
FAM50B	191.204	-1.24618	0.326842	-3.81279	0.000137409	0.00586846
NR2C2	1684.56	0.623851	0.163719	3.8105	0.000138687	0.00591103
LINC01772	68.0593	1.46032	0.383273	3.81012	0.000138902	0.00591103
ZNF585B	530.003	0.672309	0.17649	3.80933	0.000139345	0.0059193
NDUFAF7	347.808	0.482021	0.126557	3.80874	0.000139678	0.00592289
CTD-3065B20.3	2.84712	4.78226	1.25581	3.80811	0.000140036	0.00592752
FSCN1	6866.13	-1.15232	0.302722	-3.80653	0.000140931	0.00595482
CCDC66	656.63	0.953702	0.250607	3.80556	0.000141483	0.0059676
MPV17	1215.67	-0.476967	0.125369	-3.80449	0.000142097	0.00598287
ZNF192P1	72.8836	1.31428	0.345569	3.80323	0.000142824	0.00598925
CTD-3222D19.8	38.1461	1.29598	0.340806	3.8027	0.000143129	0.00598925
ZNF829	350.584	0.587804	0.15458	3.80259	0.000143194	0.00598925
AC007038.7	23.8006	2.03878	0.536172	3.80248	0.000143253	0.00598925
ZKSCAN8	1518.35	0.829672	0.218242	3.80161	0.000143757	0.00599978
RCOR3	1243.35	0.795515	0.209417	3.79872	0.000145448	0.00603423
ZNF354A	492.751	0.520548	0.137034	3.79869	0.000145465	0.00603423
ALOX12P2	37.4245	1.93547	0.509557	3.79834	0.000145668	0.00603423
SFMBT1	413.677	0.727337	0.191494	3.79822	0.000145737	0.00603423
RP4-816N1.8	7.40805	4.83995	1.27433	3.79803	0.000145849	0.00603423
AC093838.4	285.262	1.23534	0.325433	3.79599	0.000147053	0.00606172
ZNF582	205.539	0.602199	0.158656	3.79563	0.00014727	0.00606172
PPP1R16B	552.557	-2.17199	0.572237	-3.79562	0.000147276	0.00606172
NR2C1	633.387	0.736617	0.194116	3.79473	0.000147806	0.00607303
CHMP3	1773.58	-0.428208	0.112861	-3.79413	0.000148165	0.0060773
PPP1R14A	362.054	-1.44351	0.380545	-3.79326	0.00014868	0.00608796
RP11-379B18.5	59.772	1.71932	0.453721	3.78938	0.000151024	0.00616643
ZNF547	181.761	0.895138	0.236254	3.78888	0.000151328	0.00616643
RP11-250B2.5	42.5183	1.67614	0.442393	3.78881	0.000151373	0.00616643
ZNF397	1258.05	0.551121	0.145501	3.78774	0.000152022	0.00618232
RP3-331H24.7	62.9542	1.50912	0.398698	3.78512	0.000153632	0.00622729
EFCAB6	116.167	1.52805	0.403702	3.78509	0.000153651	0.00622729
TSPAN15	412.739	-1.28563	0.339783	-3.78369	0.000154519	0.00625185
TSGA10	179.02	1.73025	0.457504	3.78194	0.00015561	0.00628533
ARIH2	2229.28	0.631334	0.166975	3.78101	0.000156196	0.00629831
C8orf34	323.306	3.14851	0.832833	3.78048	0.000156526	0.00630096
LINC00907	28.1512	3.04011	0.804631	3.77826	0.000157927	0.00634666
CABP1	152.648	-2.12856	0.563533	-3.77718	0.000158613	0.0063635
TTC17	1691.11	0.562698	0.14905	3.77523	0.000159858	0.00640265
RP5-855D21.1	7.16255	3.07405	0.814551	3.77392	0.000160703	0.00642568
ILK	25.4776	1.1076	0.293578	3.77275	0.000161457	0.00644503
HDAC1	1605.32	0.554038	0.146922	3.77097	0.000162617	0.00648049
ATM	2345	0.78622	0.208566	3.76964	0.000163481	0.00650402
UBAP1L	162.578	1.36259	0.36153	3.76894	0.000163942	0.00651026
MSRB2	404.966	-0.932203	0.247368	-3.76849	0.000164237	0.00651026
RP11-285F7.2	65.0011	1.45301	0.385602	3.76816	0.000164457	0.00651026
RP11-69E11.4	101.04	1.75182	0.465044	3.76699	0.000165225	0.00651711
CPXM2	95.4286	-3.25105	0.863083	-3.76679	0.000165363	0.00651711
GSTO1	1226.18	-0.969861	0.257486	-3.76665	0.000165451	0.00651711
AK5	227.804	-2.17644	0.578107	-3.76477	0.0001667	0.00655548
RP11-536L3.4	6.88292	4.01481	1.06709	3.76241	0.000168286	0.0066036
SDHAP3	69.9705	0.827541	0.219966	3.76212	0.000168478	0.0066036
PIP4K2A	1529.15	-1.22435	0.325512	-3.76129	0.000169041	0.00661482
LRIG3	333.791	1.43879	0.382614	3.76042	0.00016963	0.00662698
RP11-876N24.3	86.8087	1.20848	0.321443	3.75955	0.000170221	0.00663543
ZNF221	150.551	1.04985	0.279269	3.75928	0.000170403	0.00663543
NAA25	856.268	0.519584	0.138252	3.75823	0.000171118	0.00665238
ATP6AP1	4171.65	-0.712269	0.189631	-3.75607	0.000172602	0.0066935
GON4L	1212.28	0.625513	0.166554	3.75561	0.00017292	0.0066935
TPR	4699.4	0.550303	0.146549	3.75507	0.000173293	0.0066935
RP11-723O4.6	27.6727	4.96817	1.32326	3.75449	0.000173692	0.0066935
RP1-286D6.5	14.6036	2.26508	0.603301	3.75448	0.000173699	0.0066935
CALM3	6800.84	-0.688442	0.183387	-3.75404	0.000174007	0.0066935
IFT172	992.175	0.969695	0.25832	3.75385	0.000174142	0.0066935
ZSCAN5A	161.469	0.900065	0.239898	3.75186	0.000175529	0.00673595
RP11-727A23.5	59.8293	1.33854	0.356883	3.75065	0.00017638	0.00675773
ITPK1	2451.69	-0.95786	0.255429	-3.75001	0.00017683	0.00676409
XRN1	1015.53	0.786038	0.209655	3.7492	0.0001774	0.00677502
TMIGD3	837.06	-1.58442	0.422724	-3.74811	0.000178169	0.00678935
HNRNPH1	7912.75	0.443211	0.118257	3.74787	0.000178345	0.00678935
TMEM161B	482.035	0.682304	0.182113	3.74659	0.000179254	0.0068131
ZNF324B	162.28	0.715784	0.191137	3.74488	0.000180481	0.00684878
GPR37	1504.81	-2.03075	0.542433	-3.74378	0.00018127	0.00686779
AKR1C3	96.5515	-1.66895	0.446086	-3.74133	0.000183051	0.00692428
CAPZA2	4780.03	-0.652861	0.174686	-3.73734	0.00018598	0.0070239
SGK494	94.2696	1.37743	0.368622	3.73671	0.000186442	0.00703022
PKD1L2	64.8397	2.85519	0.764555	3.73445	0.00018813	0.00708265
RIMKLB	1646.6	1.27419	0.341346	3.73285	0.000189325	0.00710967
ROBO3	590.345	1.11129	0.297719	3.73269	0.000189444	0.00710967
SNX3	5358.97	-0.712	0.190817	-3.73133	0.000190473	0.00713664
RP11-420A6.2	4.64157	5.48388	1.4699	3.73079	0.000190883	0.00713664
PIFO	1216.86	2.18217	0.585109	3.72951	0.000191856	0.00713664
AGAP6	81.8702	1.04265	0.279593	3.72918	0.000192103	0.00713664
ZNF230	274.514	0.786727	0.210965	3.72918	0.000192106	0.00713664
RPL36A	117.238	1.06135	0.284616	3.72905	0.000192204	0.00713664
S100A16	3831.19	-1.51015	0.405009	-3.72869	0.000192475	0.00713664
MZT1	459.731	-0.928433	0.249004	-3.72858	0.000192559	0.00713664
PARGP1	20.7818	1.30162	0.349179	3.72765	0.000193276	0.0071521
RPL32P3	317.646	1.11541	0.299355	3.72605	0.0001945	0.00718627
CNTNAP4	148.561	-2.82841	0.759841	-3.72237	0.000197362	0.00728069
UQCR10	1586.96	-0.728123	0.195642	-3.72172	0.000197872	0.00728822
PTAFR	796.692	-1.11625	0.300026	-3.7205	0.000198827	0.00731211
RPL7AP10	4.87049	4.00036	1.0768	3.71506	0.000203152	0.00745964
PKD1P6	101.937	1.23734	0.33317	3.71383	0.000204142	0.00748265
SF3B1	8415.76	0.518315	0.139576	3.71351	0.000204406	0.00748265
RPP25	158.096	-1.61421	0.434807	-3.71248	0.000205242	0.0074962
COPS7A	1573.9	-0.443518	0.119473	-3.71227	0.000205406	0.0074962
U2SURP	3240.09	0.547874	0.14761	3.71164	0.000205917	0.00750339
HTRA1	11828.2	-1.45595	0.392474	-3.70968	0.00020752	0.00755025
NUDT3	161.374	-0.843182	0.227565	-3.70524	0.000211192	0.00766449
ZNF473	619.115	0.902091	0.243472	3.7051	0.000211303	0.00766449
ZNF382	338.559	0.604171	0.16309	3.70453	0.000211779	0.00767007
PDGFRA	6418.05	-2.44389	0.659793	-3.70403	0.000212203	0.00767377
HIST2H2AB	3.38488	-5.37207	1.45111	-3.70203	0.000213879	0.00772266
VWA3A	101.228	2.91679	0.788192	3.70061	0.000215084	0.00774937
PRMT9	347.567	0.482472	0.130384	3.70039	0.000215269	0.00774937
RP11-809N8.4	2.90358	4.79843	1.29694	3.6998	0.000215767	0.00775555
BAG1	1489.65	-0.682731	0.184758	-3.69528	0.000219643	0.00787411
ZNF280C	139.298	0.599766	0.16231	3.69519	0.000219726	0.00787411
RP11-430C7.4	15.1546	4.73736	1.28276	3.69311	0.000221531	0.00792687
ABCA5	821.928	2.02878	0.54953	3.69185	0.000222631	0.00795429
AP4B1-AS1	9.99018	2.71785	0.736509	3.69018	0.000224095	0.00799462
ATAD3B	357.328	0.873853	0.236971	3.6876	0.000226381	0.00806411
ZNF740	888.783	0.510066	0.138353	3.68669	0.000227187	0.00808075
CLK4	749.038	0.813861	0.220871	3.68478	0.000228903	0.00812965
IKBKAP	1623.17	0.526611	0.142943	3.68407	0.000229541	0.00813104
NSUN2	1445.13	0.514754	0.139728	3.68397	0.000229625	0.00813104
ABHD12	1980.32	-0.609845	0.165611	-3.68239	0.000231061	0.00816977
AGAP9	34.706	1.44545	0.392651	3.68126	0.000232086	0.00819386
RECQL5	575.257	0.663596	0.180472	3.677	0.000235995	0.00831953
NME3	614.895	-0.830355	0.225866	-3.67632	0.000236623	0.00832933
RP11-441O15.3	27.9538	1.24465	0.338601	3.67587	0.000237036	0.00833157
C15orf62	26.0067	1.33399	0.36297	3.67519	0.00023767	0.00834014
HECW1	120.904	-2.25946	0.614841	-3.67486	0.00023798	0.00834014
RPS3A	150.077	0.853788	0.232485	3.67245	0.000240237	0.00840689
GNPTG	1501.63	-0.791689	0.215697	-3.67037	0.0002422	0.00846316
NSUN5P1	132.475	1.1819	0.322119	3.66915	0.000243356	0.0084911
PRR7	456.745	-0.99454	0.27115	-3.66786	0.000244593	0.00851074
ZNF137P	64.4096	1.05727	0.28829	3.66739	0.000245042	0.00851074
KCNK9	21.1544	-4.21523	1.14943	-3.66722	0.000245198	0.00851074
GSTM2	530.846	1.63484	0.445822	3.66702	0.000245391	0.00851074
RP11-496I9.1	4.02594	5.28339	1.44091	3.6667	0.000245705	0.00851074
UBE2G2	2676.64	0.680622	0.185734	3.6645	0.00024782	0.00856653
APRT	669.571	-0.749143	0.204445	-3.66428	0.000248034	0.00856653
LIPA	2555.66	-1.11466	0.304249	-3.66364	0.000248654	0.00857551
ZNF84	2023.19	0.669593	0.18284	3.66219	0.000250069	0.00860293
RP11-304L19.3	4.90703	3.96834	1.08374	3.66171	0.000250533	0.00860293
MORN3	273.76	2.15778	0.589338	3.66136	0.00025088	0.00860293
RUSC1-AS1	88.5403	1.15986	0.316784	3.66135	0.000250893	0.00860293
ZNF320	602.389	0.676915	0.184906	3.66085	0.000251377	0.00860715
NPY	51.9344	-3.96996	1.085	-3.65894	0.000253256	0.00865902
WBP1L	1324.19	-0.479461	0.131074	-3.65796	0.000254235	0.00868006
YTHDC2	991.335	0.626275	0.171237	3.65736	0.000254828	0.00868784
FOXJ1	2174.64	2.84508	0.778306	3.65547	0.000256709	0.00873348
CLK2	806.561	0.723919	0.198047	3.65528	0.000256899	0.00873348
RP11-175P13.3	9.99367	4.7065	1.28817	3.65364	0.000258544	0.00876741
MYH3	118.882	1.60842	0.440233	3.65356	0.000258633	0.00876741
ADAP1	111.911	-1.58752	0.434864	-3.65061	0.000261623	0.00885222
CTD-2623N2.3	30.868	1.45545	0.398714	3.65036	0.000261878	0.00885222
DPM3	335.321	-0.73473	0.20132	-3.64957	0.000262685	0.00886076
AP000962.1	4.07459	5.30605	1.45396	3.64938	0.000262874	0.00886076
BRK1	2943.63	-0.487	0.133468	-3.64881	0.000263456	0.00886781
WDR90	464.357	1.39613	0.38267	3.64839	0.000263893	0.00887001
NEURL4	644.874	0.69071	0.189351	3.64778	0.000264514	0.00887834
AP1G2	175.611	1.00694	0.276233	3.64527	0.000267116	0.00895308
ZNF761	426.781	0.717793	0.19695	3.64454	0.000267866	0.00896405
DHRS7	1120.02	-0.827366	0.227035	-3.64423	0.000268195	0.00896405
PHKA2	569.956	0.682314	0.18732	3.64251	0.00026999	0.00901139
BEST4	88.907	2.21822	0.609178	3.64134	0.000271228	0.00904004
NECAB1	512.027	-1.42699	0.391974	-3.64051	0.000272096	0.00905632
RP11-252A24.2	38.0394	1.03247	0.283647	3.64	0.000272639	0.00906171
CHD6	2536.04	0.554087	0.152264	3.63898	0.000273719	0.00908144
TARBP1	723.557	1.08892	0.299259	3.63872	0.000273994	0.00908144
AC009495.3	3.65248	5.15349	1.41745	3.63573	0.00027719	0.00916854
APMAP	3007.16	-0.488435	0.13435	-3.63555	0.000277391	0.00916854
IQUB	112.975	2.40166	0.660743	3.63479	0.000278211	0.00917238
CCDC39	116.626	1.25904	0.346436	3.63426	0.000278776	0.00917238
CICP14	74.6358	0.888852	0.244631	3.63345	0.000279662	0.00917238
STAT2	2441.47	0.801006	0.220472	3.63314	0.000279994	0.00917238
CD151	3179.59	-0.996921	0.274406	-3.63301	0.000280131	0.00917238
SNRK-AS1	3.70433	5.17268	1.42401	3.63248	0.000280708	0.00917238
ZDHHC11	128.674	2.47137	0.680366	3.63242	0.000280776	0.00917238
ATP5J2	1912.07	-0.630054	0.173468	-3.63211	0.000281117	0.00917238
ZNF333	807.91	0.783405	0.215705	3.63183	0.00028142	0.00917238
PCSK4	136.715	1.59087	0.438071	3.63154	0.00028173	0.00917238
ZNF571-AS1	87.2167	1.07579	0.296237	3.63153	0.000281742	0.00917238
RP11-358D17.2	7.04604	6.09149	1.67755	3.63118	0.000282131	0.00917253
PRELP	738.581	2.00391	0.552039	3.63001	0.000283409	0.00920151
RP11-356K23.1	8.32204	6.33743	1.74624	3.6292	0.000284303	0.00921801
RFPL1S	81.6069	-2.05277	0.565741	-3.62846	0.00028512	0.00923194
ATP5B	9938.63	-0.451838	0.124585	-3.62674	0.000287027	0.00926747
IGSF21	455.23	-1.24136	0.342337	-3.62613	0.000287699	0.00926747
KLKB1	47.0979	1.88419	0.51962	3.6261	0.000287737	0.00926747
TTC21B	702.573	0.74822	0.206345	3.62606	0.000287773	0.00926747
AFG3L1P	386.675	0.882837	0.243524	3.62526	0.000288676	0.00928399
ZNF799	91.7349	0.640201	0.176627	3.62458	0.000289427	0.00929559
APLP1	4157.91	-1.05026	0.289841	-3.62358	0.000290558	0.00931936
RP11-228B15.4	38.9907	1.70303	0.470084	3.62282	0.000291404	0.00933394
STPG3	3.88599	5.23467	1.44519	3.62213	0.000292191	0.0093466
GDPD3	54.3944	1.34338	0.37115	3.61951	0.000295166	0.00942771
DACT2	95.2077	-4.74232	1.31044	-3.61886	0.0002959	0.00942771
GOLGA1	1078.18	0.50755	0.140252	3.61885	0.000295914	0.00942771
PRKCDBP	203.722	-1.93699	0.535657	-3.6161	0.000299079	0.00951583
TTC34	83.4162	2.43307	0.673031	3.6151	0.000300236	0.00953991
MZF1-AS1	84.1142	1.11835	0.309675	3.61137	0.000304586	0.00966523
RP11-61I13.3	58.2388	2.22732	0.616826	3.61094	0.000305093	0.00966843
GTF3C3	833.204	0.334926	0.092794	3.60935	0.000306959	0.00971467
AC010976.2	35.0007	1.3789	0.382148	3.60829	0.000308218	0.00974155
ABCB6	94.7209	1.00857	0.279634	3.60675	0.000310059	0.00978676
LINC00265	99.616	1.17546	0.325992	3.60581	0.000311179	0.00980914
LRRC46	63.1647	1.49294	0.414193	3.60445	0.000312819	0.0098478
RP11-894P9.1	113.206	1.25654	0.348755	3.60293	0.000314652	0.00989245
ZNF140	458.028	0.54548	0.151475	3.60112	0.000316852	0.00994848
PDZD11	1009.88	-0.534859	0.148632	-3.59855	0.000320002	0.0100342
RP11-164J13.1	22.0681	2.39302	0.665287	3.59697	0.000321947	0.0100819
NKX6-2	188.61	-3.79876	1.05701	-3.59388	0.000325788	0.0101792
ALMS1P1	15.6771	2.27556	0.633201	3.59374	0.000325971	0.0101792
ZNF862	1007.31	0.608446	0.169323	3.59342	0.000326372	0.0101792
ASXL1	2231.81	0.471847	0.13132	3.5931	0.000326762	0.0101792
CTD-2651B20.3	6.87322	3.87368	1.07831	3.59236	0.0003277	0.0101951
LINC01341	41.1104	1.50487	0.419144	3.59035	0.000330237	0.0102606
MAGOH2P	13.8573	1.50631	0.419865	3.58761	0.000333718	0.0103348
CCDC154	22.6382	1.97675	0.551018	3.58746	0.000333921	0.0103348
C1RL-AS1	68.5672	1.47144	0.410163	3.58745	0.000333926	0.0103348
DNAH5	280.387	2.18723	0.609884	3.58631	0.000335388	0.0103666
CA3	1257.1	2.5454	0.710035	3.58489	0.000337216	0.0103934
SLC14A1	1477.51	3.32003	0.926151	3.58477	0.00033738	0.0103934
DDX39B	1624.31	0.839329	0.234147	3.58462	0.000337564	0.0103934
RIC8B	965.713	0.565681	0.157832	3.58408	0.00033827	0.0104017
ABCC1	904.566	0.838508	0.234015	3.58314	0.000339494	0.0104259
NFXL1	365.809	0.829713	0.231648	3.58179	0.000341249	0.0104663
BLOC1S2	961.441	-0.672016	0.187764	-3.57904	0.000344864	0.0105636
ZNF701	205.54	0.709449	0.198265	3.57829	0.000345853	0.0105803
PPP1R10	2134.99	0.649729	0.181622	3.57737	0.000347075	0.010604
CAPS2	287.115	1.53156	0.42822	3.57658	0.000348123	0.0106224
CSPG4P10	34.5258	1.86431	0.521467	3.57512	0.000350065	0.0106562
PTPA	3551.8	-0.568951	0.159144	-3.57508	0.000350124	0.0106562
XXbac-BPGBPG55C20.1	6.30284	4.55816	1.27528	3.57423	0.000351255	0.010677
FUT2	27.9508	1.1113	0.311065	3.57257	0.000353498	0.0107299
KIAA1644	95.7521	-2.5237	0.70647	-3.57227	0.000353897	0.0107299
ZNF621	1802.8	0.678157	0.189902	3.57109	0.000355493	0.0107646
TNS3	4453.67	-1.06866	0.299312	-3.57038	0.000356461	0.0107802
RGS20	114.275	-1.99412	0.558696	-3.56924	0.000358023	0.0108138
MDC1	1281.06	0.738123	0.206865	3.56814	0.000359524	0.0108432
ANKRD10-IT1	146.64	1.2145	0.340399	3.56786	0.000359909	0.0108432
MICU1	859.866	-0.455185	0.127637	-3.56624	0.00036214	0.0108967
SWT1	287.491	0.681364	0.191096	3.56557	0.000363072	0.0109109
MOK	465.489	1.12008	0.314173	3.56518	0.000363604	0.0109132
SCAND2P	106.06	1.12217	0.314926	3.56328	0.000366249	0.0109787
EDIL3	889.824	-1.95768	0.549462	-3.5629	0.000366776	0.0109807
GTF2IP20	78.0229	1.45873	0.40948	3.5624	0.000367478	0.0109879
PRADC1	477.679	-0.850769	0.238847	-3.56199	0.000368055	0.0109914
PLAC8	63.1979	-2.16261	0.607251	-3.5613	0.000369017	0.0110063
GPATCH8	2016.58	0.593338	0.166651	3.56036	0.000370349	0.0110322
LHX4	47.7306	1.41406	0.397219	3.5599	0.000370996	0.0110377
SLC25A3	6522.17	-0.469389	0.131913	-3.55832	0.000373241	0.0110819
KIF3B	2929.53	-0.430682	0.121048	-3.55796	0.000373752	0.0110819
CTD-3234P18.6	21.1079	2.0662	0.580759	3.55776	0.000374035	0.0110819
PCM1	5453.31	0.530516	0.149124	3.55754	0.000374341	0.0110819
ZNF226	848.215	0.60037	0.168787	3.55697	0.00037515	0.011089
ZNF507	987.395	0.603279	0.169617	3.55672	0.000375513	0.011089
SUMO2	1384.29	-0.58246	0.163824	-3.55541	0.000377392	0.0111179
ACSBG2	9.6674	3.29035	0.925455	3.55539	0.000377424	0.0111179
ZNF418	213.256	1.07879	0.303525	3.55421	0.000379117	0.011154
CFAP46	194.851	2.31642	0.651935	3.55314	0.000380655	0.0111801
ZNF354B	297.394	0.678473	0.19097	3.55276	0.000381208	0.0111801
C16orf71	97.9916	2.08154	0.585917	3.55262	0.000381411	0.0111801
GLRX5	837.643	-0.66632	0.187615	-3.55152	0.000383015	0.0112133
SUPT7L	1386.87	0.469248	0.132171	3.55032	0.000384768	0.0112306
CHST2	2640.33	-1.41944	0.399882	-3.54965	0.000385744	0.0112306
RP11-996F15.2	45.8351	1.24991	0.352129	3.54957	0.000385864	0.0112306
HDC	4.41212	5.41815	1.52649	3.54943	0.000386064	0.0112306
SYNGR2	970.388	-0.93325	0.262993	-3.54857	0.000387332	0.0112306
SLC25A25-AS1	138.614	1.31715	0.371179	3.54856	0.000387344	0.0112306
ABCG5	3.84838	5.21627	1.47003	3.54841	0.000387571	0.0112306
BTBD11	503.574	-2.59543	0.731444	-3.54837	0.000387628	0.0112306
CFAP70	126.624	1.97026	0.555283	3.54822	0.000387847	0.0112306
RP11-116O18.3	11.2823	5.25809	1.48272	3.54624	0.000390775	0.0112916
UBE2V1	46.3057	0.949815	0.267844	3.54615	0.000390901	0.0112916
RP3-368A4.6	123.478	1.27346	0.359184	3.54544	0.000391958	0.0113084
PSD	387.968	-1.46371	0.412965	-3.54439	0.000393517	0.0113397
EXTL3-AS1	80.9766	1.81435	0.512026	3.54347	0.000394896	0.0113644
UBR5	3259.58	0.62614	0.176717	3.54318	0.000395329	0.0113644
LRRFIP2	1912.63	0.843458	0.238114	3.54224	0.000396739	0.0113912
RBM12B	494.304	0.77252	0.218158	3.54111	0.000398446	0.0114264
ARMCX4	611.341	0.73532	0.207733	3.53974	0.000400515	0.011472
LINC01004	58.4632	1.21132	0.342413	3.53761	0.000403771	0.0115513
DZANK1	226.487	1.2005	0.339477	3.53633	0.00040573	0.0115935
CIAPIN1	742.481	-0.65347	0.184807	-3.53596	0.000406296	0.0115957
THAP6	366.535	0.46716	0.13214	3.53534	0.000407247	0.0115998
AC024560.3	249.401	0.646387	0.182841	3.53524	0.000407412	0.0115998
PDXDC2P	28.6738	1.12993	0.319707	3.53428	0.000408892	0.0116281
NSD3	2627.38	0.51205	0.144955	3.53249	0.00041167	0.0116931
ARHGAP22	370.712	-1.00502	0.284584	-3.53155	0.000413139	0.0117209
COX7A1	110.695	-1.37652	0.389853	-3.53087	0.000414189	0.0117367
SLC4A5	18.4277	1.87583	0.531555	3.52894	0.000417221	0.0118085
CTNNBIP1	734.948	-0.744229	0.211078	-3.52585	0.000422131	0.0119333
RNF130	3959.14	-0.550708	0.156207	-3.52549	0.000422695	0.0119351
FAM49B	2092.25	-0.771592	0.2189	-3.52487	0.000423695	0.0119492
TYROBP	1546.81	-1.02245	0.290128	-3.52412	0.000424891	0.0119688
CTD-2561J22.5	35.0807	1.48715	0.422233	3.5221	0.000428139	0.012046
BIRC6	2354.13	0.588761	0.167258	3.52008	0.000431412	0.0121123
RP11-68I3.4	3.90989	5.236	1.48749	3.52002	0.000431512	0.0121123
CENPC	420.803	0.471299	0.133935	3.51886	0.000433404	0.0121511
RAD51-AS1	95.1742	1.17098	0.33287	3.51783	0.000435093	0.0121841
AC005154.6	904.604	0.95927	0.272903	3.51506	0.000439652	0.0122873
DNAJC5	3429.45	-0.36398	0.103551	-3.51497	0.000439809	0.0122873
DONSON	508.956	0.780944	0.222236	3.51403	0.000441356	0.0123161
EVI2A	493.458	-1.34253	0.382107	-3.51349	0.000442267	0.0123271
ZNF285	227.701	1.00063	0.284917	3.512	0.00044474	0.0123815
RP11-1191J2.2	49.5638	2.51306	0.715663	3.51152	0.000445552	0.0123897
PHF12	1465.98	0.46931	0.133675	3.51082	0.000446729	0.0124079
DZIP1L	186.061	1.29588	0.369326	3.50878	0.000450167	0.0124751
LINC01422	15.3834	1.27551	0.363576	3.50823	0.0004511	0.0124751
PRTG	231.401	1.2005	0.342204	3.50815	0.000451231	0.0124751
U2AF1L4	116.307	0.774534	0.220809	3.50771	0.000451982	0.0124751
HERC5	533.046	1.18428	0.337627	3.50764	0.000452099	0.0124751
GRB2	4671.61	-0.540871	0.154203	-3.50753	0.000452289	0.0124751
CTC-471J1.2	41.1757	0.983926	0.280572	3.50686	0.000453426	0.012492
RANBP2	2867.74	0.513801	0.14654	3.50622	0.000454526	0.0124984
ZNF44	503.385	0.64621	0.184319	3.50593	0.000455013	0.0124984
ACTR1A	2101.43	-0.508372	0.145009	-3.5058	0.000455233	0.0124984
HCG18	725.416	0.671446	0.191576	3.50485	0.000456857	0.0125286
CCDC114	14.2671	2.55711	0.73017	3.50207	0.000461656	0.0126457
AGO3	1171.19	0.733943	0.209639	3.50098	0.000463552	0.012683
CTD-2331H12.5	50.5866	1.27471	0.364203	3.49999	0.00046527	0.0127154
GABPB1-AS1	1729.17	1.52478	0.435784	3.49893	0.000467122	0.0127411
ARHGEF10L	1506.75	0.543853	0.155451	3.49855	0.000467798	0.0127411
RP11-396B14.2	3.66888	5.1525	1.47276	3.49854	0.000467814	0.0127411
PPIA	2343.53	-0.539041	0.154153	-3.49679	0.000470894	0.0128104
DERA	747.712	-0.508883	0.145589	-3.49534	0.000473465	0.0128656
G6PD	1097.02	-0.518714	0.148423	-3.49484	0.000474342	0.0128748
ZNF518A	757.844	0.708212	0.202774	3.49262	0.000478312	0.0129678
SMARCA5	4528.5	0.408191	0.116896	3.49191	0.000479571	0.0129745
NCDN	1705.55	-0.78137	0.223786	-3.49159	0.000480162	0.0129745
WDR93	84.4221	2.44379	0.699913	3.49156	0.0004802	0.0129745
DHX34	533.83	0.74046	0.212107	3.49098	0.00048126	0.0129745
RP11-463O12.5	132.258	1.13825	0.326056	3.49096	0.000481282	0.0129745
IGFBP7	17855.3	-1.71629	0.491846	-3.48949	0.000483946	0.0130192
LRRC29	63.7215	-0.744279	0.213301	-3.48933	0.000484233	0.0130192
SNX17	2663.76	-0.401846	0.115171	-3.48914	0.000484582	0.0130192
SCAND1	1057.25	-0.668802	0.191719	-3.48844	0.000485846	0.0130385
CHD1	1706.77	0.617119	0.17692	3.48813	0.000486404	0.0130388
CDK5RAP1	545.831	0.600596	0.17232	3.48536	0.00049148	0.0131601
ZNF225	358.725	0.590699	0.169505	3.48486	0.0004924	0.0131699
TRA2A	1968.42	0.567157	0.162779	3.48421	0.000493601	0.0131789
MORN1	208.757	1.13444	0.325606	3.48408	0.000493841	0.0131789
XPC	859.507	0.706407	0.202811	3.48309	0.000495667	0.0132128
RP13-20L14.10	21.785	1.30318	0.374186	3.4827	0.000496389	0.0132173
PSKH1	719.548	-0.533716	0.153306	-3.48139	0.000498826	0.0132541
LINC00624	15.4008	1.50882	0.433401	3.48135	0.000498885	0.0132541
RP11-104N10.2	155.042	1.42987	0.411318	3.47631	0.000508356	0.0134907
ZNF671	430.275	0.612203	0.176127	3.47591	0.00050912	0.0134956
FNBP4	1990.59	0.766508	0.220539	3.47562	0.000509675	0.0134956
SFXN5	3447.3	-1.05267	0.302995	-3.47421	0.000512358	0.0135516
ATOX1	845.567	-0.769682	0.221564	-3.47386	0.000513025	0.0135542
SRRM2-AS1	30.1646	1.56073	0.449538	3.47185	0.000516885	0.0136411
NCEH1	590.759	-1.02672	0.29579	-3.47112	0.000518286	0.0136576
SHANK3	767.834	-0.632988	0.182368	-3.47093	0.000518656	0.0136576
NBPF12	196.108	0.817649	0.235622	3.47018	0.000520116	0.0136779
SPICE1	431.202	0.947456	0.273056	3.46982	0.00052081	0.0136779
ACAD10	605.599	0.596233	0.171843	3.46964	0.000521151	0.0136779
ZNF782	205.964	0.783054	0.225712	3.46926	0.000521899	0.0136825
RP11-422N16.3	17.6942	1.75559	0.506316	3.46738	0.000525562	0.0137634
UQCRQ	2143.2	-0.653098	0.188403	-3.4665	0.000527276	0.0137842
RP11-504P24.3	38.2025	1.49446	0.431132	3.46636	0.000527559	0.0137842
LRRC37A2	43.8341	1.4017	0.404427	3.4659	0.000528463	0.0137842
COLGALT2	2663.96	-1.92488	0.555433	-3.46555	0.000529149	0.0137842
ZNF79	188.603	0.681043	0.196521	3.4655	0.000529248	0.0137842
ZNF204P	332.925	1.50923	0.435607	3.46467	0.000530886	0.0138117
RP11-264B17.2	23.7583	1.54926	0.447472	3.46225	0.000535684	0.0139075
ZNF888	127.897	0.79168	0.228679	3.46198	0.000536224	0.0139075
PDF	38.6709	-1.01701	0.29377	-3.46193	0.000536316	0.0139075
ALMS1	1061.09	0.969262	0.280063	3.46088	0.000538422	0.0139469
INPP5F	763.727	-0.751515	0.217166	-3.46055	0.000539068	0.0139485
RP11-632K20.7	19.2705	1.56609	0.452596	3.46023	0.000539718	0.0139501
RP11-274B21.2	78.2196	1.16283	0.336202	3.45872	0.000542746	0.0139872
PRSS53	32.6179	1.89296	0.547336	3.45849	0.00054322	0.0139872
RP11-158H5.7	22.1428	1.16244	0.336115	3.45847	0.000543258	0.0139872
CHCHD1	363.901	-0.507181	0.146654	-3.45835	0.000543501	0.0139872
ZNF296	55.1792	1.16435	0.336746	3.45764	0.000544922	0.0139962
ARL6IP4	13.9006	2.01567	0.582969	3.45759	0.000545024	0.0139962
WSB2	2799.49	-0.632453	0.182952	-3.45693	0.000546366	0.0140156
FAM212A	72.2797	-1.14478	0.331244	-3.456	0.000548263	0.0140491
RP11-861E21.2	25.2404	1.70507	0.493631	3.45413	0.000552064	0.0141313
INPP5E	650.109	0.595515	0.172461	3.45303	0.000554325	0.0141739
DMAP1	1073.87	0.534048	0.154755	3.45094	0.000558646	0.0142381
NUP107	989.274	0.546179	0.158277	3.45077	0.000558985	0.0142381
CNTRL	870.236	0.927017	0.268646	3.45071	0.00055912	0.0142381
BLOC1S1	492.256	-0.683675	0.198129	-3.45066	0.000559225	0.0142381
CCDC191	577.848	1.43645	0.416336	3.45022	0.000560121	0.0142457
AC009120.6	96.4419	1.27598	0.369921	3.44934	0.000561966	0.0142774
CTC-281F24.3	3.7221	5.16457	1.49765	3.44845	0.000563824	0.0143061
GSTP1	4533.41	-0.551047	0.159806	-3.44822	0.000564296	0.0143061
CTC-360G5.9	48.3655	1.24878	0.362255	3.44725	0.000566325	0.0143423
MST1P2	29.4698	2.91873	0.84705	3.44576	0.000569456	0.0144063
C14orf2	1331.22	-0.687455	0.199526	-3.44545	0.000570115	0.0144068
VPS9D1	589.242	-0.717284	0.208212	-3.44496	0.000571143	0.0144068
KRTCAP2	60.2103	1.06864	0.31021	3.44489	0.000571291	0.0144068
LTB4R2	18.2624	1.47576	0.428667	3.44267	0.000576	0.0144991
RP1-253P7.4	56.8677	1.34039	0.389355	3.44259	0.000576168	0.0144991
SNRNP25	694.946	-0.701922	0.203942	-3.44178	0.000577908	0.0145276
FBXO15	93.4752	2.20186	0.639921	3.44083	0.000579938	0.0145632
CCDC90B	1405.21	-0.422243	0.122745	-3.43999	0.000581742	0.0145932
MRRF	593.151	0.545529	0.158599	3.43968	0.000582397	0.0145942
SLC7A14	163.984	-1.7761	0.516425	-3.43922	0.000583399	0.014604
TMEM121	260.49	-1.19659	0.348043	-3.43804	0.000585944	0.0146523
IRF9	97.0706	1.13212	0.329385	3.43708	0.000588021	0.0146888
FTX	871.218	0.983837	0.286291	3.43649	0.000589301	0.0147054
ZNF773	325.215	0.701166	0.204058	3.43611	0.000590133	0.0147107
RTN4	11799.1	-0.457365	0.133163	-3.43462	0.000593379	0.0147619
MIR34AHG	197.411	1.49761	0.436035	3.4346	0.000593423	0.0147619
CCT6P3	100.055	1.1412	0.332405	3.43316	0.00059658	0.0148249
IQCG	1001.6	0.99882	0.290965	3.43278	0.000597418	0.0148303
CCDC146	407.173	1.09493	0.319015	3.43223	0.000598638	0.0148451
ZNF404	280.143	1.31001	0.381746	3.43161	0.000599999	0.0148634
KIAA1257	34.3155	2.39489	0.697951	3.43131	0.000600677	0.0148647
TIMM13	1087.45	-0.650167	0.189553	-3.43001	0.000603569	0.0149208
AL022393.9	19.316	2.35741	0.687353	3.42969	0.00060427	0.0149226
SPP1	82740.9	-1.74451	0.508731	-3.42913	0.000605514	0.0149379
ZNF658	83.3961	0.763174	0.222579	3.42878	0.000606303	0.0149419
RP11-395I14.2	5.52589	4.36867	1.27466	3.42732	0.000609581	0.0150071
ZNF493	645.409	0.962703	0.280965	3.42641	0.000611613	0.0150416
IQSEC3	86.4552	-1.8879	0.551051	-3.42599	0.000612562	0.0150495
SPTA1	6.53954	5.98024	1.74585	3.42541	0.000613873	0.0150661
KLK14	13.1542	2.47929	0.723944	3.4247	0.000615468	0.0150897
RP4-758J24.6	7.12376	3.5383	1.03329	3.4243	0.000616375	0.0150964
DNAH2	32.3751	3.13462	0.915595	3.42359	0.000618001	0.0151156
MAL	185.426	-1.84712	0.539558	-3.4234	0.000618427	0.0151156
STK39	1388.43	-0.615739	0.179904	-3.4226	0.000620254	0.0151447
COL16A1	3019.17	1.35695	0.396518	3.42217	0.000621237	0.0151532
BRD8	1589.82	0.420848	0.122997	3.42162	0.000622499	0.0151685
CPLX2	841.12	-3.25046	0.950384	-3.42015	0.000625868	0.0152204
UNC5C	211.284	-1.39552	0.408032	-3.42013	0.000625907	0.0152204
ZNF528-AS1	706.042	0.679298	0.198652	3.41955	0.000627257	0.0152377
RP11-170N16.3	20.9693	1.46478	0.428638	3.41728	0.000632491	0.0153492
CABLES1	272.116	-1.26035	0.368953	-3.41602	0.000635425	0.0153769
PRICKLE2-AS1	3.30892	5.00478	1.4651	3.416	0.000635474	0.0153769
MICE	3.12161	4.92242	1.44111	3.41571	0.000636149	0.0153769
ATG16L2	434.853	0.893455	0.261574	3.41569	0.000636214	0.0153769
EP400NL	415.541	0.799664	0.234225	3.41408	0.000639974	0.0154521
TTN	285.729	1.46323	0.428749	3.41278	0.000643037	0.0155071
STARD4-AS1	166.747	1.36864	0.401059	3.41256	0.000643555	0.0155071
ZNF343	341.388	0.556513	0.163123	3.4116	0.000645817	0.0155459
ECHS1	1287.38	-0.530594	0.15554	-3.41131	0.000646514	0.015547
ZNF846	233.478	0.735736	0.215703	3.41088	0.000647529	0.0155557
ANKAR	85.2552	0.816907	0.239837	3.40609	0.000658997	0.0158109
CNOT10	745.975	0.413857	0.121512	3.40589	0.000659477	0.0158109
ZNF235	259.967	1.10431	0.324269	3.40555	0.000660305	0.0158148
PLEKHM1P1	190.973	0.845343	0.248407	3.40305	0.000666377	0.0159442
CTD-2026K11.6	20.6414	1.60198	0.470803	3.40266	0.000667333	0.0159511
RP5-1159O4.1	92.2303	1.42545	0.419125	3.40102	0.000671349	0.016031
SLC28A2	6.57504	3.80747	1.11972	3.4004	0.000672886	0.0160438
TMEM165	2572.93	-0.988801	0.290822	-3.40002	0.000673807	0.0160438
RP4-798P15.3	9.50149	3.00267	0.883178	3.39984	0.000674244	0.0160438
CTD-2047H16.4	41.2781	1.37712	0.405071	3.39971	0.000674578	0.0160438
DCAF8	1538.04	0.707046	0.207999	3.39928	0.000675643	0.0160531
ITM2B	14034.4	-0.917839	0.270114	-3.39797	0.000678875	0.0161009
PPP1CA	1860.06	-0.592758	0.174447	-3.39792	0.000679006	0.0161009
SYT13	151.126	-3.07741	0.905799	-3.39746	0.000680147	0.0161119
CCDC18-AS1	406.293	1.18266	0.348139	3.3971	0.000681051	0.0161173
PPP3CB	1059.08	-0.447115	0.131639	-3.39653	0.000682461	0.0161298
PYCARD	188.973	-1.1536	0.339661	-3.39634	0.000682935	0.0161298
RPL10P19	5.12022	5.63718	1.66007	3.39575	0.000684417	0.0161488
INTS2	563.428	0.80378	0.236758	3.39494	0.000686425	0.0161605
Sep/04	1327.48	-1.16292	0.342557	-3.39483	0.000686723	0.0161605
B3GALNT2	309.131	0.746156	0.219798	3.39474	0.000686945	0.0161605
LYST	2073.83	1.09564	0.322986	3.39221	0.000693322	0.0162944
C6orf163	24.8227	1.65984	0.489479	3.39104	0.000696268	0.0163359
ZNF483	144.298	1.26815	0.373979	3.39097	0.000696458	0.0163359
RP11-158H5.2	17.8496	2.06193	0.608122	3.39065	0.000697261	0.0163387
ZNF550	385.926	0.936354	0.27634	3.38842	0.000702978	0.0164495
TMEM219	1381.33	-0.569608	0.168118	-3.38814	0.000703678	0.0164495
RP11-45M22.2	99.5448	1.54659	0.456493	3.38799	0.000704061	0.0164495
LTB4R	166.148	0.838963	0.24768	3.38729	0.000705861	0.0164754
ZSCAN9	373.384	0.638486	0.188512	3.38698	0.000706657	0.0164778
PCGF3	1228.99	0.61359	0.181245	3.38542	0.000710686	0.0165556
ZNF236	465.444	0.588474	0.173888	3.3842	0.000713848	0.0166007
EWSR1	4821.08	0.450222	0.133039	3.38414	0.000714014	0.0166007
ZNF506	595.225	0.575597	0.17013	3.38327	0.000716269	0.0166369
MYH15	86.3274	1.72366	0.509525	3.38287	0.000717329	0.0166452
CLASRP	932.367	0.780003	0.230645	3.38184	0.000720026	0.0166916
FBXL16	901.663	-1.46956	0.434648	-3.38104	0.000722124	0.0167239
TMSB4X	10466.3	-0.889878	0.263248	-3.38038	0.000723867	0.0167336
GABRA3	168.177	-3.00939	0.890261	-3.38035	0.000723947	0.0167336
MPPED1	50.4701	-3.55824	1.05273	-3.38002	0.000724814	0.0167375
GALC	1488.05	-0.655451	0.193951	-3.37947	0.000726253	0.0167544
ADAM33	503.794	1.75902	0.520592	3.37888	0.000727821	0.0167739
MRPL38	59.8412	0.855923	0.253335	3.37862	0.000728503	0.0167739
ARHGEF10	66.3288	0.767956	0.227346	3.37792	0.000730374	0.0168007
CEP192	990.402	0.873935	0.258753	3.37749	0.000731505	0.0168105
AKR7L	27.3269	1.42996	0.423718	3.37479	0.00073873	0.0169602
NDUFA2	700.563	-0.562364	0.166718	-3.37314	0.000743161	0.0170369
BBS1	40.3458	1.37995	0.409126	3.37293	0.000743726	0.0170369
NOXRED1	52.451	1.47444	0.437162	3.37275	0.000744215	0.0170369
RBFADN	33.4977	1.5435	0.457825	3.37136	0.000747967	0.0171063
CEACAM19	95.3418	1.3449	0.398973	3.3709	0.000749223	0.0171186
AARSD1	43.5003	1.27053	0.376974	3.37033	0.00075077	0.0171351
ZNF384	531.771	0.609417	0.18083	3.37011	0.000751384	0.0171351
ANAPC11	1447.88	-0.631631	0.187446	-3.36966	0.000752599	0.0171392
TAZ	553.154	0.67982	0.201756	3.36952	0.000752999	0.0171392
DPH7	652.841	0.656581	0.194926	3.36835	0.000756185	0.0171953
YWHAZP4	3.2879	4.99184	1.48251	3.36715	0.000759485	0.0172539
CD99L2	2647.66	-0.601409	0.178725	-3.365	0.000765427	0.0173723
CAPSL	9.24685	6.19271	1.84238	3.36126	0.000775882	0.0175928
DDX55	736.006	0.909107	0.270508	3.36074	0.00077733	0.017596
ASPHD1	422.475	-1.30415	0.388062	-3.36067	0.000777543	0.017596
RP11-390P24.1	59.5459	0.847989	0.252346	3.36042	0.000778236	0.017596
PFDN1	1050.43	-0.522082	0.155463	-3.35824	0.000784409	0.0176898
CHRM1	37.6418	-2.79071	0.831048	-3.35806	0.000784921	0.0176898
CTA-363E19.2	26.3957	1.43792	0.428217	3.35793	0.000785283	0.0176898
RP11-358B23.6	3.22764	4.96281	1.47795	3.3579	0.000785356	0.0176898
NFAM1	314.709	-1.04274	0.310575	-3.35747	0.000786598	0.017701
RP11-521B24.5	23.3362	1.53726	0.458014	3.35636	0.000789755	0.0177492
PLLP	945.314	-1.65704	0.493725	-3.3562	0.000790226	0.0177492
RP11-582J16.5	57.1598	1.05538	0.31451	3.35562	0.000791865	0.0177692
ZNF721	1068.96	0.704715	0.210083	3.35446	0.000795199	0.0178273
CPSF1	1564.9	0.500998	0.149385	3.35374	0.000797279	0.0178571
HS3ST4	40.0595	-3.56528	1.0636	-3.35209	0.000802031	0.0179467
ZMYND10	357.188	2.43557	0.726921	3.35053	0.000806559	0.0180192
KDM3A	3608.68	1.07907	0.32209	3.35023	0.000807454	0.0180192
UBE2D1	404.429	-0.540541	0.161352	-3.35006	0.000807929	0.0180192
ANKDD1B	32.5221	2.87207	0.857355	3.34992	0.000808353	0.0180192
PAIP1P1	2.92387	4.83224	1.4426	3.34968	0.000809051	0.0180192
SYNDIG1	456.929	-1.56289	0.466896	-3.34741	0.000815708	0.0181494
BTN2A3P	116.701	1.06839	0.319191	3.34717	0.000816422	0.0181494
C7orf50	2796.32	-0.8796	0.262842	-3.3465	0.000818388	0.0181761
LARP6	812.309	-0.803544	0.240158	-3.3459	0.000820155	0.0181912
SNX10	1571.02	-1.39301	0.416353	-3.34575	0.000820594	0.0181912
C20orf27	836.608	-0.630029	0.18837	-3.34464	0.000823905	0.0182359
RP11-110I1.11	18.3873	1.87648	0.561054	3.34456	0.00082414	0.0182359
ZNF318	1155.99	0.60577	0.181196	3.34318	0.000828234	0.0183095
UNC5CL	41.3125	1.45103	0.434096	3.34265	0.000829827	0.018327
CSPP1	1594.87	1.16763	0.349377	3.34204	0.00083166	0.018327
AC007566.10	45.4354	1.2056	0.360773	3.34172	0.00083262	0.018327
CST3	27472.5	-1.23556	0.36974	-3.3417	0.000832674	0.018327
UCHL3	65.1342	-0.858424	0.256887	-3.34163	0.000832869	0.018327
CH17-472G23.4	174.446	1.16089	0.34756	3.34012	0.00083741	0.018398
MOXD1	1856.19	-2.0127	0.602609	-3.33998	0.000837857	0.018398
NOL8	1454.96	0.420018	0.125762	3.33979	0.000838412	0.018398
SFSWAP	1572.72	0.659964	0.197713	3.33799	0.000843882	0.018501
RP11-15A1.4	35.399	1.35107	0.404817	3.33748	0.000845404	0.0185029
RGS10	745.491	-1.2517	0.375046	-3.33745	0.000845523	0.0185029
ZNF737	213.622	0.756619	0.226759	3.33667	0.000847894	0.0185378
PLA2G7	81.0608	-1.69188	0.507159	-3.336	0.000849926	0.0185498
GK5	595.419	0.580456	0.173999	3.33598	0.000849999	0.0185498
EYA3	653.926	0.423497	0.127127	3.33129	0.000864442	0.0188381
SELENOF	4031.45	-0.468577	0.140677	-3.33087	0.000865753	0.0188381
CTD-2517M22.14	19.0857	1.60328	0.481351	3.33079	0.000865984	0.0188381
VSNL1	383.116	-2.60532	0.782255	-3.33052	0.00086684	0.0188381
NPTN-IT1	42.1957	1.48928	0.447177	3.33042	0.000867166	0.0188381
KRTCAP3	22.9553	1.67099	0.501849	3.32966	0.000869516	0.0188595
AC063976.7	8.42454	2.62294	0.787875	3.32913	0.000871165	0.0188595
ZNF345	184.706	0.752523	0.226049	3.32903	0.000871497	0.0188595
AP000473.5	65.0023	1.68782	0.507026	3.32887	0.000871994	0.0188595
RP11-50B3.4	2.86735	4.8067	1.44396	3.32883	0.000872108	0.0188595
ZNF596	287.2	0.761276	0.228816	3.32702	0.000877806	0.0189655
RP11-645C24.5	6.41847	2.94508	0.885753	3.32495	0.000884357	0.0190898
RP11-345P4.6	23.2707	2.40584	0.723826	3.32378	0.000888062	0.0191524
AC005253.2	25.0207	1.50772	0.454018	3.32083	0.000897502	0.0193266
ANKHD1	86.7478	0.725736	0.218546	3.32075	0.000897762	0.0193266
SETP20	2.87005	4.80531	1.44749	3.31974	0.000901002	0.0193789
MITD1	446.536	0.447549	0.134873	3.3183	0.000905665	0.0194616
MFNG	403.616	-0.995906	0.30022	-3.31726	0.000909062	0.019517
RP11-696N14.1	54.6704	1.55329	0.46836	3.31644	0.000911707	0.0195237
CCHCR1	545.499	0.706828	0.21313	3.31642	0.000911793	0.0195237
CTC-529I10.2	18.6619	1.54999	0.467372	3.31641	0.000911832	0.0195237
ANK3	487.114	-1.03931	0.313528	-3.31489	0.000916785	0.0196121
CAPN10-AS1	93.4209	0.828091	0.249893	3.31379	0.00092042	0.0196597
TMEM126B	898.859	-0.386711	0.1167	-3.31371	0.000920657	0.0196597
PRKCQ-AS1	75.7805	-1.37625	0.415591	-3.31155	0.000927795	0.0197877
RAB11FIP1P1	34.8541	1.17895	0.35608	3.3109	0.000929952	0.0197877
ZNF112	425.206	0.880155	0.26585	3.31072	0.000930557	0.0197877
NRIP3	182.417	-1.19355	0.360513	-3.3107	0.000930615	0.0197877
RP3-508I15.19	3.01676	4.87002	1.47102	3.31065	0.000930804	0.0197877
TTC14	1229.17	0.862431	0.260557	3.30995	0.000933123	0.0198193
ADK	557.676	-0.589342	0.178065	-3.3097	0.000933967	0.0198196
RAD54B	46.5756	0.750071	0.226665	3.30917	0.00093574	0.0198252
RP11-1099M24.6	55.1392	1.30215	0.393502	3.30912	0.000935894	0.0198252
FKBP1B	72.8737	-0.882842	0.266884	-3.30795	0.0009398	0.0198902
SLC9C2	15.2036	3.42024	1.03423	3.30702	0.000942935	0.0199389
LAMTOR5-AS1	46.0872	0.937064	0.283378	3.30677	0.000943799	0.0199394
DPCR1	2.98956	4.86298	1.47198	3.30369	0.000954205	0.0201414
DCST2	17.4239	2.99275	0.906219	3.30246	0.000958392	0.0202119
MLF2	4567.83	-0.392196	0.118816	-3.30085	0.00096391	0.0203103
CCDC24	213.932	1.20217	0.364669	3.2966	0.000978616	0.0205799
SPATA46	19.6523	3.26683	0.991039	3.29637	0.000979421	0.0205799
ZNF169	88.9826	0.725976	0.220235	3.29637	0.000979427	0.0205799
HCN2	487.727	-1.2921	0.392	-3.29616	0.000980158	0.0205799
CEP76	173.632	0.425972	0.12927	3.29522	0.000983435	0.0206305
AC073635.5	17.9109	3.82808	1.16208	3.29416	0.000987179	0.0206908
MIEN1	509.757	-0.492211	0.149437	-3.29377	0.000988526	0.0207008
SH3KBP1	1783.33	-0.628625	0.190904	-3.29288	0.000991655	0.0207164
ODF2	1304.56	0.626535	0.190275	3.29279	0.000991986	0.0207164
GPR160	112.96	-0.913911	0.277567	-3.29258	0.000992738	0.0207164
NDFIP2	1043.49	-0.79066	0.240134	-3.29257	0.000992747	0.0207164
SEMA3F-AS1	32.8061	1.29793	0.394479	3.29024	0.001001	0.0208582
HAUS3	495.851	0.426909	0.129753	3.29016	0.00100129	0.0208582
NRGN	819.354	-1.66721	0.50691	-3.28896	0.00100557	0.020929
ZKSCAN3	181.214	0.603991	0.183661	3.28861	0.00100684	0.0209372
TMSB4XP8	35.7174	-1.20303	0.365877	-3.28806	0.0010088	0.0209596
C1orf101	47.6288	2.10107	0.639128	3.2874	0.00101118	0.0209849
GPR158	756.075	-1.2789	0.38905	-3.28723	0.00101178	0.0209849
RP4-773N10.4	210.9	0.749563	0.228051	3.28681	0.00101328	0.0209978
TMEM119	786.359	-1.69546	0.516018	-3.28566	0.00101743	0.0210367
ACTA2-AS1	18.1084	3.31939	1.0103	3.28556	0.00101779	0.0210367
NDUFS6	1464.33	-0.584024	0.177755	-3.28556	0.00101781	0.0210367
ZNF337-AS1	43.4334	1.6519	0.502856	3.28503	0.00101971	0.0210579
TEX14	39.0498	2.38916	0.727391	3.28456	0.00102142	0.0210748
ZNF66	31.9358	1.33794	0.407524	3.2831	0.00102673	0.0211606
DHX58	448.313	0.858825	0.261603	3.28293	0.00102735	0.0211606
TUBE1	485.296	0.727194	0.221525	3.28268	0.00102826	0.021161
CTA-228A9.4	14.4728	2.84991	0.868281	3.28224	0.00102985	0.0211685
KMT5C	238.891	0.681339	0.207593	3.28209	0.0010304	0.0211685
EPN2-AS1	2.76464	4.75145	1.44804	3.2813	0.00103331	0.02121
C20orf24	307.057	-0.687502	0.209573	-3.28048	0.00103629	0.0212529
C8orf33	2001.32	-0.46618	0.142163	-3.27919	0.00104106	0.0213323
UROS	555.507	-0.679561	0.20734	-3.27752	0.00104724	0.0214298
ABI3BP	323.336	1.59763	0.487466	3.27742	0.00104762	0.0214298
SULT4A1	116.292	-2.35942	0.720031	-3.27683	0.00104979	0.0214558
APOC1	2858.5	-1.4098	0.430336	-3.27604	0.00105272	0.0214973
RBP5	18.6107	1.81586	0.554375	3.27552	0.00105468	0.021519
CYB5R3	4614.46	-0.583323	0.178209	-3.27326	0.00106314	0.0216729
CAPN7	1356	0.494927	0.151277	3.27167	0.00106914	0.0217767
HSD17B11	1084.9	-0.829703	0.25363	-3.27132	0.00107047	0.0217851
AC000078.5	2.97506	4.84227	1.48062	3.27044	0.0010738	0.0218343
LMF1	560.057	-0.878895	0.268859	-3.26898	0.00107936	0.0219285
ARFGAP1	2021.32	0.718878	0.219974	3.26802	0.00108304	0.0219845
RP11-488L18.4	385.657	0.91463	0.279944	3.26719	0.00108621	0.0220303
ANKMY1	250.854	0.898998	0.27522	3.26647	0.00108896	0.0220671
ZNF45	727.382	0.5246	0.160652	3.26544	0.00109294	0.0221139
MYO15A	29.9834	1.7933	0.549183	3.26539	0.00109312	0.0221139
RP11-520H14.7	14.8429	2.44118	0.747719	3.26483	0.00109529	0.0221379
GNB3	63.576	1.17316	0.359359	3.26461	0.00109616	0.0221379
KLF3-AS1	122.078	1.50845	0.462261	3.26319	0.00110164	0.0222178
PPFIA1	2056.99	0.581805	0.178298	3.26311	0.00110199	0.0222178
MTERF3	447.028	0.415819	0.127459	3.26239	0.00110478	0.0222473
RBM28	1502.68	0.547816	0.167926	3.26225	0.00110532	0.0222473
HSF4	209.285	1.48661	0.455785	3.26165	0.00110765	0.0222755
SEPT7P2	312.409	0.741434	0.227401	3.26047	0.00111226	0.0223494
DRC3	210.882	1.11573	0.34226	3.2599	0.00111451	0.0223756
KANSL1	1364.1	0.578418	0.177475	3.25916	0.00111744	0.0224156
RAB1B	1313.24	-0.396885	0.12181	-3.25822	0.00112114	0.0224605
RP11-667M19.9	2.70973	4.72369	1.4499	3.25794	0.00112224	0.0224605
TMEM50A	2287.96	-0.559258	0.171663	-3.25787	0.00112251	0.0224605
AC083843.1	83.1105	1.1211	0.344244	3.25669	0.00112718	0.022535
TAF1A	179.855	0.882256	0.270941	3.25626	0.00112889	0.0225503
ZNF554	239.665	0.726801	0.223313	3.25463	0.00113542	0.0226618
MMADHC	1456.07	-0.435082	0.133701	-3.25415	0.00113732	0.0226765
AP000473.8	134.448	1.89574	0.582594	3.25397	0.00113806	0.0226765
FGFR4	44.0603	1.53195	0.470881	3.25338	0.0011404	0.0227042
LINC01114	218.467	1.38931	0.427078	3.25305	0.00114173	0.0227117
MAN2C1	1031.55	0.784776	0.241303	3.25224	0.00114499	0.0227412
RP11-409C19.2	27.4394	3.5138	1.08044	3.25221	0.00114512	0.0227412
LRRC66	76.4015	1.19812	0.368446	3.25181	0.00114671	0.0227538
PLA2G15	592.223	-0.700121	0.215394	-3.25041	0.00115237	0.022847
DYNC2H1	1232.92	1.13356	0.348894	3.24901	0.00115807	0.022941
TRO	1234.43	0.920322	0.283398	3.24746	0.00116442	0.0230424
ZFAND2A	648.175	-0.757987	0.233422	-3.24728	0.00116512	0.0230424
GABRB2	173.223	-2.19967	0.677532	-3.2466	0.00116793	0.0230788
TFEB	569.622	-0.542471	0.167238	-3.2437	0.00117986	0.0232818
ZNF233	73.6602	1.44088	0.444218	3.24363	0.00118016	0.0232818
PPIL6	390.567	1.69296	0.522011	3.24315	0.00118217	0.0233021
BASP1	2123.37	-1.42795	0.440398	-3.24241	0.00118525	0.0233435
UBE2Q2P2	49.3391	1.49963	0.462617	3.24162	0.00118853	0.0233887
PHF7	104.306	0.653867	0.201789	3.24035	0.00119383	0.0234738
CLHC1	239.043	1.31068	0.404595	3.2395	0.00119741	0.0234966
ODF2L	658.792	1.14885	0.354663	3.23926	0.00119841	0.0234966
MOV10	880.496	0.741793	0.22902	3.239	0.00119951	0.0234966
IL21R-AS1	8.30952	4.7579	1.469	3.23886	0.00120007	0.0234966
PTER	114.52	-1.326	0.409424	-3.23871	0.00120071	0.0234966
GTF3A	2062.71	-0.548856	0.169472	-3.23863	0.00120105	0.0234966
SPAG8	81.5326	1.70106	0.525272	3.23843	0.00120189	0.0234966
PACS2	2662.29	-0.611235	0.188798	-3.2375	0.0012058	0.0235536
RAC1	10958.1	-0.475955	0.147024	-3.23725	0.00120686	0.0235551
CYP2D6	15.9177	1.58447	0.489525	3.23676	0.00120897	0.0235768
FPR1	966.785	-1.19139	0.368203	-3.23567	0.00121356	0.0236471
RP11-147L13.2	48.2463	2.05508	0.635286	3.23488	0.00121692	0.0236759
LAPTM5	9698.46	-1.02133	0.315727	-3.23486	0.00121703	0.0236759
ATXN10	3093.89	-0.584194	0.180613	-3.2345	0.00121857	0.0236865
SLC25A5	3428.66	-0.709079	0.21924	-3.23426	0.00121957	0.0236867
MYH10	4019.04	0.79774	0.246671	3.23403	0.00122058	0.0236871
CTD-2126E3.1	35.4323	2.19293	0.678316	3.23291	0.00122538	0.0237609
PLP1	15729.8	-2.45046	0.758443	-3.23091	0.00123399	0.0239082
SUCLA2	934.658	-0.598069	0.185134	-3.23047	0.00123585	0.0239249
NPTXR	1737.32	-1.05114	0.32548	-3.22952	0.00124	0.0239858
ACER3	1872.87	-0.817173	0.253082	-3.22889	0.00124274	0.0240192
RP4-742C19.13	20.8787	1.35919	0.421072	3.22794	0.00124686	0.0240794
KIRREL3	83.6973	-1.47081	0.455767	-3.2271	0.00125051	0.0241302
LCA5L	122.556	1.72422	0.534563	3.22548	0.00125764	0.0242482
ARL6IP1	8004.09	-0.661476	0.205117	-3.22487	0.0012603	0.0242798
VTI1B	1300.11	-0.460676	0.142889	-3.224	0.00126413	0.024334
TFAP2E	48.7851	1.36126	0.422265	3.2237	0.00126544	0.0243396
MRPL36	372.86	-0.555477	0.1724	-3.22203	0.00127287	0.0244626
SHPRH	326.216	0.655909	0.2036	3.22155	0.001275	0.0244838
PLPP5	760.36	0.89877	0.279061	3.22069	0.00127883	0.0245203
ELF2	790.192	0.397087	0.123294	3.22066	0.00127895	0.0245203
RP11-273B20.1	13.9064	2.17034	0.674034	3.21992	0.00128226	0.0245639
AXDND1	19.0895	3.01164	0.935562	3.21908	0.00128605	0.0245908
HEATR5B	1021.73	0.437738	0.135988	3.21894	0.00128665	0.0245908
RP11-178H8.7	43.9673	1.11397	0.34607	3.21892	0.00128676	0.0245908
TRIM66	326.126	1.05356	0.327435	3.21763	0.00129254	0.0246624
DDX5	15769.7	0.690158	0.214493	3.21762	0.00129258	0.0246624
RP5-1074L1.4	120.199	1.40105	0.435516	3.21699	0.00129545	0.0246974
TFPI	1583.55	-1.59345	0.495442	-3.21622	0.00129892	0.0247355
LIAS	387.883	0.626786	0.194891	3.21609	0.00129952	0.0247355
ERCC3	1317.96	0.317573	0.0987637	3.21549	0.00130223	0.0247674
ZNF274	797.535	0.756554	0.235316	3.21506	0.00130415	0.0247841
RP11-95I16.4	2.72072	4.71775	1.46811	3.21348	0.00131136	0.0249013
QSOX2	683.927	0.562197	0.17504	3.21181	0.00131901	0.0250265
LRIG2	765.513	0.398742	0.124235	3.20958	0.00132927	0.0251921
NBPF11	122.038	0.745123	0.232168	3.2094	0.0013301	0.0251921
THOC2	3181.1	0.435719	0.135771	3.20923	0.0013309	0.0251921
UBL4A	1150.14	-0.470601	0.14668	-3.20834	0.00133503	0.0252501
SCARNA7	157.302	-1.30745	0.407688	-3.20698	0.00134135	0.025339
SDR42E2	8.11564	4.9889	1.55569	3.20687	0.00134186	0.025339
IDH3G	1118.27	-0.355546	0.110893	-3.20619	0.00134504	0.025379
PMF1	338.881	-0.517747	0.161556	-3.20475	0.0013518	0.0254864
CCDC170	240.97	2.12998	0.664806	3.20391	0.00135577	0.0255172
TMEM91	174.08	1.09751	0.342559	3.20386	0.001356	0.0255172
CTD-2228K2.7	222.285	0.758262	0.236682	3.20372	0.00135665	0.0255172
CRYBG3	761.768	0.980571	0.306159	3.20282	0.00136088	0.0255767
INO80D	686.44	0.488666	0.152588	3.20251	0.00136234	0.0255839
ANKRD26P4	4.35488	5.4047	1.68811	3.20163	0.00136653	0.0256423
RP11-651L5.3	42.3481	1.70184	0.531632	3.20117	0.00136872	0.0256501
ZNF616	438.707	0.66209	0.206833	3.20109	0.0013691	0.0256501
SCRG1	4223.85	-1.26256	0.394729	-3.19855	0.00138122	0.025857
OST4	1313.74	-0.622095	0.194635	-3.19621	0.00139244	0.0260343
SRSF4	3048.92	0.602301	0.188463	3.19586	0.00139416	0.0260343
VAMP5	719.053	-0.892645	0.279328	-3.19569	0.00139497	0.0260343
MON2	1658.94	0.507045	0.158668	3.19563	0.00139525	0.0260343
ZNF638-IT1	14.3917	2.90817	0.910114	3.19539	0.00139642	0.0260343
FXYD7	180.653	-2.79309	0.874173	-3.19512	0.00139772	0.0260343
RP11-298J23.10	79.1471	1.24892	0.3909	3.19499	0.00139834	0.0260343
CTD-2583A14.11	55.175	0.852982	0.267001	3.19467	0.00139989	0.0260428
CTD-3099C6.11	19.7529	0.937693	0.293552	3.1943	0.00140173	0.0260566
METTL3	799.675	0.610097	0.191017	3.19393	0.0014035	0.0260692
KRIT1	1433.26	0.613134	0.192051	3.19255	0.00141022	0.0261736
FAM110A	160.594	-0.985723	0.308839	-3.1917	0.00141437	0.0262111
RBFOX3	103.85	-2.6829	0.840691	-3.19131	0.00141631	0.0262111
TMSB4XP4	18.0418	-0.882896	0.276658	-3.19129	0.00141638	0.0262111
TRMT10A	192.306	0.833924	0.261317	3.19124	0.00141664	0.0262111
ZNF749	112.325	0.765777	0.239988	3.1909	0.00141831	0.0262216
ZNF558	1196.56	0.695075	0.217921	3.18958	0.0014248	0.0263213
CDC123	906.716	-0.525957	0.164913	-3.1893	0.00142619	0.0263265
RP4-635E18.7	4.51934	4.0998	1.28582	3.18848	0.00143021	0.0263802
RNF224	10.3116	4.36536	1.36964	3.18725	0.00143634	0.0264729
CTD-2619J13.3	16.5478	3.36613	1.05626	3.18684	0.00143837	0.0264897
PHF8	847.508	0.321617	0.100954	3.18577	0.00144371	0.0265676
AC104532.4	7.95451	2.5805	0.810242	3.18485	0.00144828	0.0266312
RP11-433J8.1	6.04769	-4.50008	1.41308	-3.18459	0.00144958	0.0266345
MIF4GD	372.06	-0.758434	0.238181	-3.18427	0.0014512	0.026637
PAGR1	129.021	1.37488	0.431812	3.18399	0.0014526	0.026637
SOWAHD	31.9376	-1.74962	0.549527	-3.18386	0.00145324	0.026637
DYRK1A	2112.1	0.410142	0.128837	3.18342	0.00145546	0.026637
RAB18	1973.69	-0.534443	0.167893	-3.18324	0.00145637	0.026637
BTLA	8.43601	3.13549	0.985003	3.18323	0.00145642	0.026637
RP11-347I19.8	19.4518	1.71331	0.538392	3.18227	0.00146124	0.0267046
ALS2CL	149.93	1.74124	0.547276	3.18165	0.0014644	0.0267418
ACOT7	694.847	-0.976138	0.30686	-3.18105	0.00146742	0.0267693
FBXW4	706.158	-0.599485	0.188464	-3.18091	0.00146815	0.0267693
ZNF587B	182.401	0.651559	0.204878	3.18023	0.00147156	0.0267881
RYK	1176.64	0.458068	0.144043	3.18008	0.00147236	0.0267881
SON	9415.71	0.469376	0.147605	3.17996	0.00147297	0.0267881
LINC00551	3.3565	-5.36279	1.68651	-3.17982	0.00147368	0.0267881
RP11-37B2.1	125.733	0.790025	0.248547	3.17857	0.00148002	0.0268828
ATP13A2	1422.96	-0.518199	0.163045	-3.17826	0.00148159	0.026891
ZNF490	74.3945	0.865972	0.272574	3.17701	0.001488	0.0269867
KIF5A	2901.64	-1.4048	0.442264	-3.17638	0.00149127	0.0270255
DNAH11	661.062	2.00816	0.632392	3.17549	0.00149582	0.0270874
STARD3NL	2390.04	-0.604458	0.190407	-3.17456	0.00150064	0.027154
AC000120.7	10.1018	2.79668	0.881176	3.17381	0.00150452	0.0271983
ATXN2	1843.88	0.488013	0.153771	3.17365	0.00150537	0.0271983
ACP5	138.427	-1.49229	0.470379	-3.17254	0.00151113	0.0272816
RALGAPB	2157.06	0.368292	0.116125	3.17151	0.00151646	0.027343
RP11-341G23.4	20.8052	2.20092	0.693979	3.17145	0.00151683	0.027343
ERVW-1	16.4547	1.63331	0.515049	3.17119	0.00151818	0.0273468
PDCD10	814.226	-0.486466	0.153416	-3.17089	0.00151971	0.0273537
SLC7A2	456.184	0.986153	0.311263	3.16823	0.00153369	0.0275587
MAPK9	1300.48	-0.413278	0.130445	-3.16822	0.00153377	0.0275587
ZNF516	1270.57	0.529345	0.167088	3.16806	0.00153457	0.0275587
LIN37	59.9608	1.05417	0.332789	3.16769	0.00153653	0.0275623
SPIRE2	264.134	1.24267	0.392307	3.16759	0.00153708	0.0275623
GPR27	138.643	-2.38564	0.753453	-3.16628	0.00154403	0.027666
ENPP3	18.5958	1.84617	0.583391	3.16454	0.00155326	0.0278105
RP11-162A12.2	43.41	-0.893307	0.282319	-3.16418	0.00155523	0.0278248
HYPK	47.2574	1.12222	0.354711	3.16377	0.00155742	0.0278432
RTEL1-TNFRSF6B	27.1983	1.60308	0.506939	3.16228	0.00156538	0.0279645
CBFA2T2	957.552	0.649529	0.205519	3.16044	0.00157533	0.0281212
ANAPC15	65.262	-0.705704	0.223337	-3.15982	0.00157869	0.0281414
NADK2-AS1	10.8046	3.73047	1.18061	3.15979	0.00157883	0.0281414
DHX33	949.816	0.420481	0.133095	3.15926	0.0015817	0.0281716
EPHB6	297.147	-1.32072	0.418156	-3.15845	0.00158612	0.0282291
EHD1	1551.32	-0.604674	0.191467	-3.15811	0.00158795	0.0282407
ZNF311	185.29	1.04711	0.331643	3.15733	0.00159223	0.0282957
MRPS36	359.082	-0.37525	0.118863	-3.15701	0.00159398	0.0282958
ZNF615	530.389	0.595409	0.188606	3.15689	0.00159462	0.0282958
KNTC1	807.123	1.05237	0.333463	3.15589	0.00160007	0.028365
ZNF599	260.583	0.550206	0.174351	3.15574	0.0016009	0.028365
RP11-136C24.2	2.48623	4.59947	1.4584	3.15377	0.00161179	0.0285368
AC018647.3	124.569	-1.47721	0.468729	-3.15152	0.00162421	0.0287333
KCNAB3	154.916	1.15613	0.36687	3.15133	0.0016253	0.0287333
Y_RNA	375.585	1.28476	0.407773	3.15067	0.00162894	0.0287764
PPP1R9B	3164.92	-0.416186	0.13212	-3.15006	0.00163238	0.0288157
COL26A1	63.2704	-3.33641	1.05938	-3.14938	0.00163616	0.0288611
ELMOD3	506.04	0.394655	0.125354	3.14834	0.00164203	0.0289432
IGHMBP2	402.92	0.564968	0.17952	3.14711	0.00164895	0.0290437
RHOA	13176.3	-0.407172	0.1294	-3.14662	0.00165169	0.029056
HLA-F-AS1	37.864	1.10843	0.352268	3.14655	0.00165209	0.029056
NPIPB5	69.9442	1.20734	0.383793	3.1458	0.00165633	0.0291091
TEPSIN	153.938	0.629516	0.200148	3.14525	0.00165942	0.029142
ARF3	4879.34	-0.621495	0.197671	-3.14409	0.00166605	0.0292369
PSMD10P1	4.26617	3.55724	1.13159	3.14358	0.00166893	0.0292659
DNM1P51	19.6533	1.67073	0.531577	3.14297	0.00167243	0.0292879
CYBA	1688.08	-0.878063	0.279377	-3.14293	0.00167265	0.0292879
DHRS9	42.5162	-2.52919	0.805237	-3.14093	0.00168413	0.0294521
GLUD1	2834.56	-0.689328	0.219471	-3.14087	0.0016845	0.0294521
CDK12	1261.1	0.536516	0.170848	3.14031	0.00168768	0.0294655
PPP1R1B	2368.27	2.89102	0.920634	3.14025	0.00168803	0.0294655
MT3	10549.1	-1.44023	0.458658	-3.14009	0.00168897	0.0294655
RP11-562I5.1	25.6998	1.68866	0.537894	3.13939	0.00169301	0.0295144
NEB	291.414	1.19793	0.381625	3.13903	0.00169509	0.029529
CHD5	136.866	-1.90862	0.608308	-3.13759	0.0017034	0.0296522
FCER1G	1412.08	-0.955107	0.304453	-3.13712	0.00170614	0.0296587
ZBTB37	770.88	0.74288	0.236805	3.1371	0.00170627	0.0296587
CAMK1	213.903	-1.00197	0.319454	-3.13649	0.00170982	0.0296988
MPC2	1293.8	-0.451965	0.14415	-3.13538	0.00171634	0.0297788
RP13-104F24.3	53.916	0.982439	0.313376	3.13502	0.00171842	0.0297788
UBP1	1843.57	0.43764	0.139601	3.13493	0.00171893	0.0297788
CPT1B	12.6082	1.90737	0.608441	3.13485	0.00171942	0.0297788
PYM1	502.453	-0.334332	0.106713	-3.13299	0.00173036	0.0299271
ATP8B2	964.059	0.69122	0.220628	3.13296	0.0017305	0.0299271
CYB5B	2091.6	-0.667873	0.213207	-3.13251	0.0017332	0.029952
ENO3	104.026	0.966452	0.308566	3.13207	0.00173576	0.0299745
NETO1	143.337	-2.95858	0.944697	-3.13177	0.00173755	0.0299837
AP006621.6	9.02542	2.65123	0.846684	3.13131	0.00174026	0.0299917
PUS7	593.407	0.70195	0.224179	3.1312	0.00174094	0.0299917
METTL17	474.366	0.535779	0.171118	3.13106	0.00174179	0.0299917
ZNF613	232.631	0.527392	0.168462	3.13063	0.00174431	0.0300135
KIAA0408	6.08687	3.17722	1.0154	3.12903	0.00175387	0.0301562
ZNF304	619.511	0.588192	0.188029	3.1282	0.00175879	0.0302189
RP11-395A13.2	25.973	-0.863359	0.27621	-3.12573	0.00177362	0.0304519
TMEM179B	302.704	-0.488101	0.156171	-3.12542	0.00177552	0.0304541
TP53BP1	1772.2	0.908956	0.290839	3.12529	0.00177631	0.0304541
RP11-685N10.1	2.3843	4.54094	1.45314	3.12491	0.00177859	0.0304713
ZNF443	112.254	0.808211	0.258686	3.12429	0.00178232	0.0304771
FAM13A-AS1	47.2533	0.917831	0.293776	3.12425	0.00178256	0.0304771
LINC01748	107.036	1.95635	0.626188	3.12422	0.00178277	0.0304771
CRYZ	839.281	-0.612683	0.196159	-3.1234	0.00178774	0.0305391
HNRNPA1	1689.13	0.536881	0.171901	3.1232	0.00178895	0.0305391
TOP3A	840.324	0.630212	0.2018	3.12295	0.0017905	0.0305436
HPX	37.8888	1.17938	0.377732	3.12227	0.00179463	0.0305889
ZNF502	499.128	0.692654	0.221856	3.12209	0.00179572	0.0305889
YWHAB	10690.9	-0.537721	0.172368	-3.11961	0.00181091	0.030802
EPG5	960.584	0.532777	0.170792	3.11946	0.00181185	0.030802
ZNF605	758.016	0.811007	0.259987	3.11941	0.00181211	0.030802
OBSCN	202.919	1.26142	0.404766	3.11642	0.00183063	0.0310945
FNDC4	1465.93	-0.863478	0.277236	-3.1146	0.00184197	0.0312241
AP1B1	4023.67	-0.690883	0.221837	-3.11437	0.00184339	0.0312241
DFNB59	67.3944	1.14893	0.368937	3.11416	0.00184469	0.0312241
PLPPR1	1228.06	-2.43002	0.780354	-3.114	0.00184572	0.0312241
YIF1B	814.585	-0.549023	0.17631	-3.11396	0.00184594	0.0312241
RPL36AP43	2.5613	4.6316	1.48738	3.11393	0.00184611	0.0312241
ZNF770	810.912	0.757784	0.243508	3.11195	0.00185855	0.0313891
CLTCL1	244.748	0.988497	0.317656	3.11185	0.00185921	0.0313891
CARNS1	259.889	-2.28427	0.734078	-3.11175	0.00185982	0.0313891
CHST9	713.932	2.11402	0.679499	3.11115	0.00186361	0.0314308
SLC5A9	47.4658	1.34451	0.432293	3.11019	0.00186965	0.0315104
RP11-166P13.4	2.66037	4.67917	1.50483	3.10942	0.00187452	0.0315572
SLC1A1	520.499	-1.4061	0.452219	-3.10934	0.00187508	0.0315572
ANAPC1	251.133	0.463931	0.149255	3.10832	0.00188157	0.0316441
RP5-1159O4.2	48.2702	1.65269	0.531843	3.10748	0.0018869	0.0317114
MIR25	6.03854	3.15429	1.01531	3.10674	0.00189163	0.0317685
BRICD5	110.008	0.999826	0.321872	3.10629	0.00189452	0.0317946
C7orf57	195.137	3.21861	1.03642	3.10551	0.00189951	0.0318117
HMOX2	1005.97	-0.48855	0.157328	-3.10529	0.00190091	0.0318117
LAMP1	6084.19	-0.70233	0.226176	-3.10523	0.00190132	0.0318117
C1QTNF3	254.39	-1.7257	0.555791	-3.10495	0.00190313	0.0318117
SDHAP1	108.645	0.885164	0.285085	3.10491	0.00190339	0.0318117
RPS27AP16	24.5486	-1.06035	0.341514	-3.10486	0.00190366	0.0318117
RP3-449O17.1	56.6804	1.16631	0.375662	3.10467	0.00190488	0.0318117
CAD	1412.72	0.591885	0.190691	3.1039	0.00190988	0.0318728
EXD3	284.672	0.720233	0.232109	3.10299	0.00191575	0.0319398
XXbac-BPGBPG55C20.2	38.4862	0.847771	0.273222	3.10286	0.00191658	0.0319398
C8orf44	92.4422	0.770756	0.248436	3.10244	0.00191934	0.0319635
PHB	879.164	-0.406322	0.131003	-3.10163	0.00192461	0.0320096
BZW2	1139.95	-1.02332	0.329955	-3.1014	0.00192608	0.0320096
ZMAT5	168.485	-0.565242	0.182263	-3.10124	0.0019271	0.0320096
RP11-235E17.6	20.501	2.11927	0.683375	3.10118	0.00192748	0.0320096
SNX25	504.823	0.834158	0.26903	3.10061	0.00193121	0.0320492
RP11-326C3.16	10.0948	1.87026	0.603302	3.10003	0.00193498	0.0320894
TMEM125	40.8118	-3.83293	1.23674	-3.09921	0.00194038	0.032121
DCAF4L1	30.2489	1.21471	0.391971	3.09898	0.0019419	0.032121
GOLGA6L9	41.9679	1.57359	0.507781	3.09896	0.00194202	0.032121
DDX11	272.148	0.62711	0.202371	3.09881	0.00194297	0.032121
RP11-206L10.9	13.3894	1.76182	0.568564	3.09871	0.00194362	0.032121
POLR3K	218.705	-0.641587	0.207105	-3.09789	0.00194905	0.0321884
CFAP157	72.6153	1.65029	0.532804	3.09738	0.00195239	0.0321956
CEBPA	367.866	-1.26592	0.408711	-3.09734	0.00195268	0.0321956
C2orf66	27.7621	1.60064	0.516803	3.09721	0.00195354	0.0321956
MT1E	1671.94	-1.3951	0.450546	-3.09647	0.00195841	0.0322361
POC1B-AS1	70.6461	0.905328	0.292379	3.09642	0.0019587	0.0322361
DDI2	880.386	0.366008	0.118215	3.09612	0.00196068	0.0322464
THOC7	777.882	-0.403945	0.130482	-3.0958	0.00196286	0.0322599
TRPC1	436.086	0.77074	0.249004	3.09528	0.00196624	0.0322933
PARP6	1392.47	0.712295	0.230156	3.09483	0.00196925	0.0323077
ATP2A1	38.9452	1.3693	0.44249	3.09454	0.00197119	0.0323077
U73166.2	46.2242	1.46812	0.474476	3.09419	0.00197349	0.0323077
PEPD	1714.57	-0.571058	0.184561	-3.09414	0.00197383	0.0323077
RP3-508I15.9	50.6675	1.08444	0.350484	3.09413	0.0019739	0.0323077
RP11-314B1.2	25.4993	-3.54357	1.14553	-3.09338	0.00197894	0.0323519
HIST2H2BE	806.29	-0.852572	0.275617	-3.09332	0.00197931	0.0323519
AF131217.1	5.56836	4.20502	1.35986	3.09224	0.00198652	0.0324416
SETD2	2651.44	0.551693	0.178421	3.09209	0.00198752	0.0324416
HPS6	298.276	-0.54598	0.17659	-3.09179	0.00198954	0.0324523
DNAH1	312.583	0.860509	0.278409	3.09081	0.0019961	0.032537
TNRC6A	2663.6	0.543614	0.176046	3.08791	0.00201569	0.0328193
ARMC2	132.309	1.16473	0.377198	3.08784	0.00201617	0.0328193
SLC35B2	1206.73	-0.443715	0.143737	-3.08699	0.00202192	0.03289
ARL11	105.554	-1.15698	0.374818	-3.08679	0.00202328	0.03289
RANP4	24.9122	1.03224	0.334473	3.08617	0.00202751	0.0329364
TP73	177.738	1.94628	0.630828	3.08527	0.00203368	0.033014
LINC00893	18.7268	1.48284	0.480715	3.08467	0.00203781	0.0330462
TTYH3	8772.14	-0.970061	0.314488	-3.08457	0.00203848	0.0330462
KMT2A	3049.28	0.685157	0.222138	3.08437	0.00203982	0.0330462
AGBL3	216.525	0.895133	0.290314	3.08333	0.00204697	0.0331394
ZSCAN12	403.496	0.609671	0.197755	3.08296	0.00204955	0.0331588
RP11-506M12.1	10.7693	2.71187	0.879823	3.08229	0.00205416	0.0332107
RP11-290F24.6	27.6422	1.47527	0.478865	3.08076	0.0020647	0.0333585
WDR38	169.878	4.33378	1.40713	3.07987	0.00207092	0.0334364
RGS22	255.732	2.07183	0.673496	3.07624	0.00209632	0.0338057
SLC6A16	42.2193	2.2212	0.722085	3.07609	0.00209731	0.0338057
CHKB-CPT1B	4.45276	3.48777	1.13387	3.07599	0.00209805	0.0338057
LLNLR-285B5.1	4.01274	5.28284	1.7183	3.07446	0.00210885	0.0339296
C12orf75	264.549	-0.879846	0.286189	-3.07436	0.00210957	0.0339296
C20orf96	498.355	1.26731	0.412228	3.07429	0.00211001	0.0339296
FBF1	174.084	0.890424	0.289698	3.07363	0.00211471	0.0339822
CHORDC1	672.379	0.551157	0.179342	3.07322	0.00211764	0.0340064
TNFRSF25	113.615	1.50906	0.491149	3.07251	0.00212267	0.0340642
DLGAP3	141.37	-1.50573	0.490141	-3.07205	0.00212597	0.0340943
DDX17	12699	0.566118	0.184359	3.07074	0.00213531	0.034221
SRRM2	12977.8	0.647815	0.210991	3.07034	0.00213816	0.0342407
MYH7B	75.7431	1.54937	0.504654	3.07016	0.00213942	0.0342407
ASB13	367.716	-0.622571	0.202799	-3.06989	0.00214135	0.0342486
CD81	13393.7	-0.614335	0.20016	-3.06922	0.00214617	0.0342947
RP11-256I23.2	7.13516	2.69046	0.876673	3.06895	0.00214813	0.0342947
JTB	2197.1	-0.391341	0.127519	-3.06888	0.00214861	0.0342947
TALDO1	2429.52	-0.50521	0.164638	-3.06862	0.00215053	0.0342947
HSPBAP1	322.495	0.552534	0.180073	3.06838	0.00215219	0.0342947
KLHL41	42.5824	1.82404	0.594492	3.06824	0.00215325	0.0342947
LAMTOR4	1668.93	-0.618178	0.201486	-3.06809	0.0021543	0.0342947
RP4-742J24.2	12.7317	1.55222	0.506048	3.06733	0.00215979	0.0343592
C16orf89	215.611	-1.64791	0.537327	-3.06687	0.00216316	0.0343897
PRELID3B	1326.38	-0.510964	0.166672	-3.06569	0.00217168	0.0344945
LINCR-0001	31.5983	1.65939	0.541327	3.0654	0.00217376	0.0344945
FAM161A	464.282	0.894094	0.291677	3.06536	0.00217409	0.0344945
AC022154.7	12.4293	2.66072	0.868111	3.06495	0.00217705	0.0345184
USH2A	17.6767	1.78349	0.58198	3.06452	0.00218018	0.0345451
RP11-1376P16.2	7.83696	3.67839	1.20048	3.06411	0.0021832	0.0345533
USP20	901.36	0.482807	0.157571	3.06405	0.0021836	0.0345533
SOX8	6978.83	-2.29913	0.750604	-3.06305	0.00219096	0.0346468
SRPX	4783.59	-1.94195	0.634051	-3.06277	0.00219295	0.0346553
SLC5A11	34.6596	-3.11818	1.01848	-3.0616	0.00220154	0.0347649
CMTM3	1797.88	-0.612386	0.200047	-3.06121	0.00220444	0.0347649
ADO	941.087	-0.656761	0.214548	-3.06114	0.00220496	0.0347649
PCBD1	545.532	-0.63654	0.20795	-3.06103	0.00220577	0.0347649
YWHAH	4559.61	-0.710399	0.232108	-3.06064	0.00220867	0.0347649
PIP5K1A	1374.61	0.442191	0.144483	3.06051	0.00220963	0.0347649
DNASE1	472.209	0.687397	0.224607	3.06044	0.0022101	0.0347649
GPR153	277.41	-1.25449	0.410005	-3.0597	0.00221562	0.0348288
SCG5	1305.45	-0.985286	0.322143	-3.05853	0.00222422	0.034931
PSMD6-AS2	27.3972	1.13548	0.371262	3.05842	0.00222506	0.034931
RP11-166B2.8	2.47436	4.58382	1.49895	3.05802	0.00222805	0.0349482
CDRT4	9.24648	3.19945	1.0463	3.05788	0.00222908	0.0349482
RBX1	1000.58	-0.689078	0.225475	-3.05611	0.00224229	0.0351321
CHIAP3	6.75625	2.98348	0.9766	3.05497	0.00225084	0.0352429
RP11-96D1.10	5.75954	2.53161	0.82909	3.05348	0.00226203	0.0353949
LINC00960	40.6395	1.60979	0.527246	3.0532	0.00226416	0.035405
RALB	1402.82	-0.501694	0.164332	-3.05293	0.00226615	0.0354129
PEX5L	226.516	-1.71155	0.560779	-3.05209	0.00227257	0.0354898
DPH1	450.504	0.631137	0.206947	3.04976	0.00229027	0.035743
PKN2	1752.1	0.560991	0.183969	3.04939	0.0022931	0.0357636
HLCS	844.073	0.497326	0.163159	3.0481	0.00230292	0.0358619
AC093110.3	26.9307	1.59584	0.523554	3.04809	0.00230305	0.0358619
WSB1	5432.32	0.853816	0.280134	3.04788	0.00230459	0.0358619
PLCB4	230.116	1.38317	0.453829	3.04778	0.00230542	0.0358619
RP1-151F17.2	136.208	0.933621	0.306468	3.04639	0.00231611	0.0359667
TSPAN13	1857.33	-0.926949	0.304282	-3.04635	0.00231636	0.0359667
GPATCH2	518.23	0.595469	0.195472	3.04631	0.00231668	0.0359667
IGSF8	1202.75	-0.734189	0.241106	-3.04509	0.00232614	0.0360901
AC015971.2	7.3357	3.18863	1.04727	3.04472	0.00232897	0.0361104
C14orf105	9.6981	5.17074	1.69863	3.04406	0.00233409	0.0361662
RP11-190A12.8	28.1617	2.28931	0.752332	3.04295	0.00234267	0.0362757
MNS1	717.277	1.48876	0.489556	3.04105	0.00235757	0.0364827
IFNGR2	1798.6	-0.601225	0.197842	-3.03891	0.00237436	0.0367186
UNC5A	124.807	-1.38883	0.457111	-3.03827	0.00237943	0.0367629
CFAP52	86.0096	2.141	0.704704	3.03816	0.00238031	0.0367629
CTD-2547G23.4	73.3875	1.15525	0.380294	3.03779	0.00238319	0.0367728
HES5	69.8747	-2.91298	0.958947	-3.03768	0.00238403	0.0367728
ZNF805	116.161	0.895081	0.294702	3.03724	0.00238753	0.0368029
IFI27L2	791.24	-0.726931	0.239393	-3.03656	0.00239295	0.0368626
AC114730.11	3.70641	5.16709	1.70213	3.03567	0.00240003	0.0369477
STX1B	355.217	-1.28861	0.424524	-3.03543	0.00240194	0.0369533
EXOC1	1671.68	0.302557	0.0997029	3.03459	0.00240865	0.0370209
TRMT13	418.794	0.610582	0.201214	3.03449	0.00240944	0.0370209
SLC24A2	662.065	-1.64476	0.542318	-3.03282	0.00242278	0.0371951
TP53INP2	3386.8	-1.04685	0.345188	-3.03268	0.0024239	0.0371951
UBXN11	743.706	1.18902	0.392153	3.03204	0.0024291	0.0372389
CTC-459F4.1	56.764	1.21705	0.401409	3.03194	0.00242988	0.0372389
MKS1	367.736	0.702671	0.231799	3.03138	0.00243438	0.0372839
ZDHHC23	366.237	1.45983	0.481661	3.03082	0.00243891	0.0373292
PLEKHS1	85.9175	3.22205	1.06325	3.03039	0.00244239	0.0373585
RP11-2B6.2	2.34491	4.50227	1.48612	3.02954	0.00244924	0.0374378
RAI2	83.2806	-1.02008	0.336732	-3.02936	0.00245072	0.0374378
CREB3L4	144.215	1.02538	0.338541	3.02881	0.00245523	0.0374827
MFAP5	36.3648	-2.67317	0.882959	-3.02752	0.0024657	0.0375772
TSHR	47.6272	2.42509	0.801023	3.02749	0.00246594	0.0375772
NBPF8	114.31	0.774301	0.255759	3.02746	0.00246614	0.0375772
ATR	853.856	0.605163	0.19994	3.02672	0.00247224	0.0376459
QTRT1	1026.62	0.717792	0.237183	3.02632	0.00247552	0.037656
NHP2	435.351	-0.470214	0.155396	-3.02591	0.00247886	0.037656
AC083843.4	21.8541	1.49561	0.494273	3.02587	0.00247919	0.037656
ERV3-1	541.573	0.896496	0.296278	3.02587	0.00247922	0.037656
RP11-446H18.1	14.7511	1.94638	0.643343	3.02542	0.00248291	0.037688
SMIM5	154.888	1.68101	0.55576	3.02471	0.00248875	0.0377395
SYN2	317.894	-1.58473	0.523944	-3.02462	0.00248947	0.0377395
NUP160	1346.96	0.472853	0.156369	3.02396	0.0024949	0.0377978
VAX1	22.4605	-3.3646	1.11285	-3.02341	0.00249941	0.0378063
ST6GALNAC5	120.866	-2.798	0.92552	-3.02317	0.00250141	0.0378063
STRADA	229.659	0.98912	0.327194	3.02304	0.00250249	0.0378063
FUNDC1	458.543	-0.340007	0.112473	-3.02299	0.00250288	0.0378063
TFDP2	1745.59	0.65726	0.217429	3.02286	0.00250395	0.0378063
SHTN1	1141.6	-1.2707	0.420382	-3.02273	0.00250502	0.0378063
ZBTB26	462.753	0.590657	0.195417	3.02255	0.00250657	0.0378063
RP11-43N16.4	18.1356	1.73509	0.574104	3.02226	0.00250897	0.0378186
ZNF534	22.3646	1.29959	0.430078	3.02176	0.00251312	0.0378572
EHMT1	1436.05	0.37524	0.12425	3.02004	0.00252738	0.038048
ATP1B3-AS1	3.89423	3.83566	1.27019	3.01976	0.00252972	0.0380549
PRPF8	7150.96	0.59017	0.195446	3.01961	0.00253103	0.0380549
SPINT2	228.631	-1.02831	0.34059	-3.01921	0.00253437	0.0380811
ZNF814	556.172	0.695672	0.23047	3.0185	0.00254031	0.0381463
CRHBP	19.1725	-2.26403	0.750315	-3.01744	0.00254919	0.0382555
COMMD1	397.081	-0.484629	0.160623	-3.01718	0.00255142	0.0382627
ZNF17	236.931	0.597192	0.197942	3.017	0.00255288	0.0382627
NEK9	2202.68	0.425435	0.141072	3.01574	0.00256356	0.0383802
CAPN8	17.4007	3.35351	1.11207	3.01554	0.00256519	0.0383802
STMN3	2171.39	-0.818452	0.271415	-3.0155	0.00256555	0.0383802
STK33	645.277	1.07136	0.355309	3.0153	0.00256728	0.0383819
MTERF2	470.974	0.800629	0.265562	3.01485	0.00257108	0.0384146
FTCDNL1	74.8227	-1.0458	0.346933	-3.01441	0.00257479	0.038446
CTD-2666L21.2	2.14897	4.39572	1.45861	3.01364	0.00258131	0.0385192
ABL2	1667.85	0.366359	0.121575	3.01343	0.00258311	0.038522
H3F3B	11365.2	-0.506247	0.168097	-3.01164	0.00259841	0.0387174
MFSD13A	169.921	-0.542816	0.180247	-3.01152	0.00259947	0.0387174
ZNF142	634.346	0.430544	0.142983	3.01116	0.00260256	0.0387392
CTD-2035E11.5	25.6871	1.51763	0.504176	3.01012	0.00261143	0.0387931
CHMP6	341.043	-0.459594	0.152684	-3.0101	0.00261158	0.0387931
ARL9	89.8734	-1.37918	0.458198	-3.01	0.00261246	0.0387931
HDAC6	1808.23	0.391356	0.130029	3.00976	0.0026145	0.0387931
ATP5A1	7909.95	-0.363939	0.120921	-3.00973	0.00261483	0.0387931
Mar/05	947.538	-0.395653	0.131472	-3.0094	0.00261763	0.0387931
CDK13	2039.58	0.494129	0.164202	3.00928	0.00261864	0.0387931
PI4KAP2	59.6633	0.818539	0.272011	3.00921	0.00261926	0.0387931
TMEM8B	582.037	-0.657867	0.218631	-3.00903	0.00262083	0.0387931
SLC29A3	151.271	-0.838054	0.278576	-3.00835	0.00262667	0.0388555
LEPROT	2381.78	-0.500072	0.166287	-3.00729	0.00263587	0.0389673
MGLL	3447.72	-0.796509	0.264909	-3.00673	0.00264076	0.0390155
SMC5	1836.36	0.599619	0.199457	3.00625	0.00264488	0.0390521
C2orf73	38.3571	2.83501	0.943282	3.00547	0.00265168	0.0391283
RP11-288L9.4	7.62523	4.41757	1.47057	3.00398	0.0026647	0.039296
ICE1	1858.07	0.457214	0.152223	3.00357	0.00266828	0.0393245
NCOA4	3280.94	-0.547981	0.182522	-3.00228	0.00267968	0.0394468
ATXN7L2	220.225	0.659471	0.219659	3.00225	0.00267988	0.0394468
ABHD6	605.384	-0.651936	0.217234	-3.00107	0.00269032	0.0395519
GABPB2	412.619	0.706568	0.235439	3.00107	0.00269035	0.0395519
RPP25L	195.35	-0.609461	0.203109	-3.00065	0.002694	0.0395812
RABL2B	320.622	0.975944	0.325341	2.99975	0.00270198	0.0396334
LAS1L	929.002	0.48234	0.160794	2.99974	0.00270212	0.0396334
CCDC144CP	53.4909	0.963059	0.321063	2.9996	0.00270338	0.0396334
RP1-257A7.4	31.5004	1.50237	0.500874	2.9995	0.0027042	0.0396334
PDCD6IP	3138.93	0.501935	0.167366	2.99902	0.00270852	0.0396722
RP11-909N17.2	3.84631	5.21262	1.73824	2.99879	0.00271051	0.0396771
DLX4	4.65188	3.91944	1.30725	2.99823	0.0027155	0.0397256
SLC6A2	3.58614	5.11832	1.70743	2.99767	0.00272051	0.0397745
ERGIC1	4192.52	-0.56777	0.189444	-2.99703	0.00272626	0.0398154
ZNF699	159.185	1.19081	0.397339	2.99696	0.00272684	0.0398154
ASXL2	1525.07	0.706885	0.23588	2.9968	0.00272832	0.0398154
ZNF461	309.643	0.520146	0.17358	2.99658	0.00273023	0.0398189
SASH3	571.083	-1.19314	0.398324	-2.9954	0.00274082	0.0399347
OTX1	243.653	2.18112	0.728173	2.99533	0.00274152	0.0399347
RP11-275H4.1	16.7587	-2.97132	0.992156	-2.99482	0.00274611	0.0399771
PASK	274.888	1.29321	0.43201	2.99346	0.00275832	0.0401304
MKNK1-AS1	16.323	3.42512	1.14434	2.99311	0.00276155	0.0401528
FAM135B	387.739	1.58465	0.529487	2.9928	0.00276431	0.0401676
CTD-2036P10.6	7.49502	2.88126	0.962839	2.99246	0.00276738	0.0401676
ZNF766	735.849	0.669267	0.223661	2.99233	0.00276857	0.0401676
COX7C	2832.41	-0.517266	0.172869	-2.99225	0.00276931	0.0401676
LINC00998	999.044	-0.591721	0.197812	-2.99133	0.00277766	0.0402642
RP4-751H13.5	16.8091	0.993146	0.332032	2.99112	0.00277959	0.0402678
BX255923.3	11.3063	3.78629	1.26603	2.99069	0.00278352	0.0403001
AP001432.14	4.01294	3.68882	1.23378	2.98986	0.00279106	0.0403848
ANKRD24	171.982	1.20583	0.403355	2.9895	0.00279435	0.0404079
OSBPL9	1827.97	0.460616	0.154107	2.98893	0.00279958	0.0404461
PRKDC	7121.25	0.787627	0.263554	2.98849	0.0028036	0.0404461
FGF1	4068.49	-1.32992	0.445019	-2.98846	0.00280387	0.0404461
RP11-482M8.1	10.186	2.07182	0.693284	2.98842	0.00280428	0.0404461
RP11-214K3.23	3.55283	3.74055	1.25174	2.98828	0.00280548	0.0404461
RUBCNL	580.953	-1.00618	0.336909	-2.98651	0.00282186	0.0406577
ALDH3A1	43.2535	2.86612	0.959779	2.98623	0.00282439	0.0406695
ZNF7	590.359	0.494978	0.165853	2.98443	0.00284109	0.0408684
USP34	2518.82	0.656636	0.220025	2.98437	0.00284163	0.0408684
RP11-52A20.2	3.69322	3.7657	1.262	2.98392	0.00284583	0.040904
ZBTB48	431.193	0.517268	0.173372	2.98357	0.00284908	0.0409208
SF3A3	2205.93	0.368835	0.123628	2.98342	0.00285043	0.0409208
CTD-2649C14.2	30.0172	0.925689	0.310352	2.98271	0.00285712	0.040944
TXLNA	2414.5	0.506129	0.169691	2.98266	0.00285757	0.040944
MAPK8IP1P2	24.3665	4.41403	1.47996	2.98253	0.00285874	0.040944
KANSL1L	589.047	0.685073	0.229708	2.98236	0.00286035	0.040944
LINC01786	22.9023	1.49968	0.502854	2.98233	0.00286063	0.040944
HIST4H4	21.5063	0.914498	0.306671	2.98202	0.00286354	0.0409571
AC074117.10	68.2013	0.803854	0.269581	2.98186	0.00286498	0.0409571
RPLP1	7609.94	-0.82512	0.276781	-2.98113	0.00287188	0.041031
RP11-235E17.4	2.32318	4.48689	1.50532	2.98068	0.00287611	0.0410668
PPP1R14BP3	75.4944	-0.7608	0.255293	-2.98011	0.00288145	0.0411184
TMEM100	642.001	-1.50088	0.503671	-2.97989	0.0028835	0.0411231
RP11-1100L3.8	6.07084	5.87512	1.97174	2.97966	0.00288569	0.0411297
TMEM176A	1172.77	-1.28095	0.430048	-2.97863	0.0028954	0.0412044
NPIPB4	29.6355	1.16766	0.392016	2.97859	0.0028958	0.0412044
AC009948.7	5.13516	3.09898	1.04049	2.97838	0.00289775	0.0412044
CLDND1	3839.47	-0.858821	0.288353	-2.97837	0.00289785	0.0412044
ADGRV1	2092.8	1.70223	0.571583	2.9781	0.00290041	0.0412163
DNALI1	1796	1.25953	0.423067	2.97715	0.00290941	0.0412959
RNU6-611P	20.9505	1.98235	0.665857	2.97714	0.00290954	0.0412959
COG1	705.593	0.620259	0.208363	2.97682	0.00291254	0.0412959
PGBD1	386.112	0.52313	0.175737	2.97678	0.00291295	0.0412959
ATAD2B	486.851	0.609318	0.204738	2.97609	0.00291948	0.0413639
GOT1	566.906	-0.525578	0.17665	-2.97524	0.00292757	0.041454
SLC9A9	546.936	-0.698515	0.234832	-2.97453	0.00293438	0.0415256
VBP1	2168.57	-0.725907	0.244062	-2.97428	0.00293678	0.0415349
ZNF486	279.272	0.517357	0.174007	2.97319	0.00294722	0.0416579
PCAT1	5.06546	4.04978	1.36219	2.97299	0.00294911	0.0416599
VPS53	1390.44	0.39433	0.132714	2.97127	0.00296567	0.0418674
HSPA1A	1393.19	-1.30922	0.440652	-2.9711	0.00296731	0.0418674
MTX3	1191.47	0.427682	0.144003	2.96996	0.0029784	0.041999
RP11-365F18.6	8.70649	2.20299	0.741881	2.96947	0.00298315	0.042041
INVS	398.757	0.424253	0.142893	2.96902	0.00298755	0.042061
KLF8	73.9896	1.48828	0.50128	2.96896	0.00298809	0.042061
SMIM19	754.54	-0.340751	0.114803	-2.96813	0.00299613	0.0421463
RP11-489G11.3	2.10476	4.36179	1.46962	2.96797	0.00299769	0.0421463
SNCB	341.811	-1.69069	0.569873	-2.96678	0.00300938	0.0422857
COX5A	1400.71	-0.520522	0.175501	-2.96591	0.00301788	0.0423802
SYN1	480.271	-1.53045	0.516089	-2.96547	0.00302217	0.0424154
AC007969.5	26.1336	-1.25396	0.422879	-2.96529	0.003024	0.0424161
MSH6	1815.68	0.5466	0.18435	2.96502	0.00302668	0.0424287
NAMA	6.10442	2.86368	0.965962	2.96459	0.00303085	0.0424622
RP11-583F2.2	3.38808	5.03732	1.69962	2.9638	0.00303868	0.0425469
PDLIM2	367.45	-0.694622	0.234399	-2.96341	0.00304249	0.0425752
PRSS12	121.417	1.45861	0.492259	2.9631	0.00304562	0.0425939
RGCC	1647.45	-0.810585	0.273635	-2.96228	0.00305365	0.0426567
LYSMD2	302.458	-0.662841	0.22376	-2.96228	0.00305368	0.0426567
ATP5L	1913.56	-0.496733	0.167696	-2.9621	0.00305551	0.0426572
LILRB4	995.838	-1.07303	0.362362	-2.96122	0.00306425	0.0427542
RPL39	551.303	-0.80827	0.272982	-2.9609	0.00306746	0.0427739
THADA	958.371	0.497755	0.168127	2.96059	0.00307046	0.0427907
AKAP1	1407.23	0.825809	0.279022	2.95966	0.00307979	0.0428844
CCDC81	43.6472	1.38406	0.467659	2.95956	0.00308078	0.0428844
ZNF256	216.271	0.770991	0.260539	2.95922	0.0030842	0.042907
ANKRD45	186.61	1.81353	0.612971	2.95859	0.00309051	0.0429696
FAU	4143.81	-0.654662	0.221342	-2.95769	0.00309956	0.0430703
ATP5G1	736.837	-0.532681	0.180115	-2.95746	0.00310189	0.0430776
CCDC151	211.292	1.38215	0.467499	2.95648	0.00311177	0.0431897
HMP19	863.815	-2.75966	0.933612	-2.95589	0.00311764	0.0432459
SPAG5-AS1	23.4265	1.18808	0.402038	2.95515	0.00312521	0.0433229
EIF4A1	89.9039	1.23575	0.41819	2.95499	0.00312682	0.0433229
PLPP3	4595.62	-0.941911	0.318774	-2.9548	0.00312874	0.0433242
ARPC4	2112.35	-0.596754	0.202052	-2.95346	0.0031423	0.043486
CTB-31O20.4	22.3438	1.56586	0.53023	2.95317	0.00314526	0.043486
KIAA1841	399.116	0.904045	0.306142	2.95302	0.00314678	0.043486
MRPS28	116.63	-0.586119	0.198487	-2.95293	0.00314772	0.043486
HSD17B10	1429.28	-0.52637	0.178267	-2.95271	0.00314996	0.0434917
SLC22A5	444.952	0.6913	0.234156	2.9523	0.00315417	0.0435219
RPS6KA1	826.802	-0.841335	0.284991	-2.95214	0.0031558	0.0435219
CCDC130	1019.11	0.79162	0.268182	2.9518	0.00315925	0.0435444
FAM155A	195.017	-1.43999	0.487909	-2.95136	0.00316378	0.0435638
RBFOX1	110.924	-2.02515	0.686187	-2.95131	0.00316432	0.0435638
CTD-3018O17.5	25.7386	1.02311	0.346726	2.95076	0.00316989	0.0436152
RFK	1047.57	-0.449859	0.152468	-2.95052	0.00317242	0.0436249
SLC10A5	14.397	1.19352	0.404548	2.95026	0.0031751	0.0436366
LAMA1	376.933	1.86106	0.630931	2.94971	0.00318077	0.0436892
RP11-213G2.3	135.579	0.720316	0.244233	2.9493	0.00318493	0.0437213
MTND1P23	33.2655	-1.17504	0.39853	-2.94842	0.00319401	0.0438206
ZNF431	810.495	0.562264	0.190743	2.94775	0.00320094	0.0438896
CTD-2206G10.2	2.33265	4.49016	1.52334	2.94758	0.00320272	0.0438896
PNISR	4963.19	0.728969	0.247378	2.94679	0.00321096	0.0439772
RP11-83A24.1	15.4108	1.7136	0.581934	2.94466	0.00323305	0.0442425
ZNF611	419.018	0.634728	0.215563	2.94451	0.00323462	0.0442425
LYL1	212.719	-0.863287	0.293197	-2.94439	0.0032359	0.0442425
GS1-304P7.2	3.3326	5.01116	1.70258	2.94327	0.00324764	0.0443776
IDI1	1019.57	-0.785475	0.266941	-2.94251	0.00325567	0.044455
NASP	4033.82	0.87165	0.296266	2.94212	0.0032597	0.044455
LINC01024	53.2462	0.911558	0.309847	2.94196	0.00326145	0.044455
ZNF674	162.454	0.462597	0.157244	2.94191	0.003262	0.044455
CCNT2	1245.19	0.461916	0.157025	2.94168	0.0032644	0.044455
REV1	977.529	0.409667	0.139267	2.9416	0.00326523	0.044455
ZFHX4	1854.28	0.796968	0.27094	2.94149	0.00326637	0.044455
RRP7BP	92.6778	0.75974	0.258345	2.9408	0.00327368	0.0445291
MRE11	574.538	0.61209	0.208169	2.94034	0.00327847	0.0445495
PAQR6	1402.09	-1.3108	0.445806	-2.9403	0.00327892	0.0445495
TP53INP1	1285.02	0.833921	0.283739	2.93904	0.00329231	0.044706
CTB-129P6.11	6.06621	2.08034	0.707971	2.93845	0.00329853	0.044764
GPR155	1527.48	-0.736721	0.250732	-2.93828	0.00330034	0.044764
PSMB5	1714.5	-0.648049	0.22061	-2.93753	0.00330833	0.0448469
CATSPER2	56.8063	1.38336	0.470969	2.93726	0.0033113	0.0448616
IQCD	146.931	1.52675	0.519852	2.9369	0.00331516	0.044875
TEX21P	11.8671	2.00025	0.681094	2.93681	0.00331605	0.044875
ABI3	498.305	-1.14785	0.390902	-2.93641	0.00332034	0.0449075
CTD-2622I13.3	5.44245	3.78459	1.28916	2.93569	0.00332807	0.0449865
ZNF121	1279.54	0.61819	0.210626	2.93501	0.00333534	0.0450592
RP13-225O21.2	3.15477	4.9387	1.68283	2.93475	0.00333812	0.0450712
FER1L4	222.156	2.18659	0.745245	2.93406	0.00334564	0.0451471
RPL23AP64	14.8089	2.47245	0.843219	2.93215	0.0033662	0.0453898
SASH1	2065.79	-0.662322	0.225891	-2.93204	0.00336743	0.0453898
PGBD2	133.403	0.391357	0.133532	2.93081	0.0033808	0.0455337
ZNF567	338.196	0.498005	0.169927	2.93071	0.00338192	0.0455337
SUCLG1	1375.07	-0.470692	0.160617	-2.93051	0.00338401	0.0455361
CYP2D7	15.4397	1.41358	0.482511	2.92963	0.00339371	0.0456408
ATP5G3	2389.92	-0.694984	0.23728	-2.92896	0.00340095	0.0456966
CYS1	46.8453	-1.71146	0.584347	-2.92885	0.00340221	0.0456966
TMUB1	1021.1	-0.556152	0.189914	-2.92845	0.0034066	0.0456966
LINC00176	29.8099	1.64787	0.562731	2.92835	0.00340762	0.0456966
RP11-357G3.2	3.15272	4.93907	1.68668	2.92827	0.00340855	0.0456966
FAM129C	9.34078	2.14211	0.731545	2.9282	0.00340936	0.0456966
DDX23	2677.11	0.373275	0.127499	2.92767	0.00341509	0.0457476
PFKFB2	1399.55	1.25647	0.429295	2.92682	0.0034245	0.0458257
RN7SKP16	7.47389	3.10215	1.06001	2.92653	0.00342763	0.0458257
DRD4	36.3204	1.57608	0.538548	2.92653	0.00342764	0.0458257
SIRT2	4316.32	-1.11868	0.382271	-2.92642	0.0034289	0.0458257
SLAIN1	2203.66	-1.09557	0.37439	-2.92627	0.00343053	0.0458257
LINC00869	142.201	-0.58914	0.201426	-2.92484	0.00344635	0.0460112
CEP126	707.214	2.28514	0.781337	2.92466	0.00344834	0.046012
AC005154.7	25.8005	1.14435	0.391331	2.92425	0.00345293	0.0460474
CHGA	206.469	-2.96738	1.01492	-2.92376	0.00345827	0.0460692
KRI1	1032.7	0.529495	0.181101	2.92375	0.00345843	0.0460692
EP400	2130.3	0.377724	0.129274	2.92187	0.00347933	0.0463066
RHOG	1082.64	-0.702328	0.240375	-2.9218	0.00348013	0.0463066
ZMYM1	370.207	0.668429	0.22886	2.92068	0.00349263	0.046447
ECM2	1237.85	1.29446	0.443232	2.92051	0.00349459	0.046447
RPAP2	993.45	0.497614	0.170415	2.92001	0.00350021	0.0464959
RP3-394A18.1	169.699	0.737824	0.252746	2.91923	0.00350897	0.0465783
WASH4P	2.22363	4.42427	1.51564	2.91907	0.00351072	0.0465783
ZNF607	365.177	0.690051	0.236405	2.91894	0.00351228	0.0465783
PDHB	1188.09	-0.385122	0.131959	-2.91849	0.00351736	0.0466197
NUDT1	569.654	-0.818409	0.28049	-2.91778	0.0035253	0.046699
MARK1	712.133	0.759048	0.260205	2.91711	0.00353289	0.0467735
RPP21	19.3378	0.962122	0.329953	2.91593	0.00354625	0.0469243
CTD-2560K21.6	3.27156	4.99223	1.71247	2.91523	0.00355431	0.0470048
RP11-950C14.3	3.58935	3.74742	1.28611	2.91376	0.00357107	0.0472004
MAU2	1694.41	0.517014	0.177458	2.91345	0.00357464	0.0472213
AC006160.5	3.84317	3.84675	1.32057	2.91294	0.00358043	0.0472716
RP11-762H8.2	22.1172	1.31893	0.45283	2.91263	0.00358398	0.0472923
ITGB1BP1	1528.29	-0.464767	0.159583	-2.91237	0.00358693	0.047305
PRORSD1P	31.7634	0.902709	0.31003	2.91168	0.00359485	0.047359
LY86	384.564	-1.28378	0.440907	-2.91167	0.003595	0.047359
POMT1	1151.22	0.463522	0.159235	2.91093	0.0036036	0.047446
SNRNP200	7377.22	0.538382	0.184989	2.91035	0.0036103	0.047508
RP5-1125A11.7	25.1683	0.999627	0.343626	2.90906	0.00362518	0.0476775
RP11-359J14.2	14.0889	2.34547	0.806316	2.90887	0.00362736	0.0476798
NFRKB	765.537	0.501699	0.172487	2.90862	0.00363026	0.0476916
THRAP3	4451.39	0.388831	0.133703	2.90816	0.00363562	0.0477359
GNLY	104.093	-1.72508	0.593231	-2.90795	0.00363807	0.0477417
RP5-1052M9.1	2.46348	-4.91971	1.69216	-2.90736	0.00364494	0.0478055
RGS4	484.805	-1.89986	0.653515	-2.90714	0.00364744	0.0478078
KDM4A-AS1	22.5782	1.51098	0.519774	2.907	0.00364913	0.0478078
FAM221B	3.72341	5.17566	1.78062	2.90667	0.003653	0.0478322
CXCL16	1716.02	-0.677619	0.233198	-2.90576	0.00366359	0.0479332
PUS7L	852.41	0.495671	0.170588	2.90566	0.00366474	0.0479332
PLEKHA7	445.34	1.26357	0.434914	2.90534	0.0036686	0.047957
CRIM1	1869.92	-1.07352	0.369534	-2.90507	0.00367169	0.047957
HKDC1	186.249	1.93999	0.667813	2.90499	0.00367259	0.047957
LINC00174	260.273	1.01431	0.349238	2.90436	0.00368006	0.0479977
HS3ST2	87.0426	-1.50853	0.519454	-2.90406	0.00368355	0.0479977
ZNF467	167.249	-0.817958	0.281671	-2.90395	0.00368487	0.0479977
RP3-382I10.7	6.6398	2.6836	0.92414	2.90389	0.00368552	0.0479977
C1orf228	100.91	1.41101	0.485917	2.90381	0.00368657	0.0479977
LL0XNC01-7P3.1	32.148	1.12592	0.387752	2.9037	0.00368779	0.0479977
BEX4	1998.09	-0.715451	0.246482	-2.90266	0.00370013	0.0481319
ZNF202	387.656	0.713858	0.245956	2.90238	0.00370338	0.048148
PKIB	453.284	-1.43985	0.496219	-2.90164	0.00371215	0.0481838
AL133243.1	74.0961	0.570126	0.196499	2.90142	0.00371471	0.0481838
MPC1	1443.49	-0.757359	0.261048	-2.90122	0.00371708	0.0481838
IARS	3417.55	0.449558	0.154961	2.90111	0.00371846	0.0481838
COL6A4P2	35.2582	2.28681	0.788256	2.90109	0.00371861	0.0481838
RP11-677M14.8	24.9773	1.77647	0.612391	2.90087	0.0037213	0.0481838
ANKLE1	38.6951	1.17156	0.403878	2.90079	0.00372228	0.0481838
RP11-61K9.3	60.8551	-0.80314	0.27687	-2.90078	0.00372231	0.0481838
KCTD6	470.118	0.45824	0.157988	2.90047	0.00372606	0.0482061
ZNF101	281.923	0.382752	0.132012	2.89938	0.00373907	0.0483362
OCIAD1-AS1	6.22064	2.48912	0.858529	2.89928	0.00374017	0.0483362
AC092155.4	5.57378	5.75984	1.98732	2.8983	0.00375191	0.0484616
GREM1	114.344	-2.20245	0.759961	-2.89811	0.00375423	0.0484654
TEF	517.601	-0.579494	0.199985	-2.89769	0.00375916	0.0485027
CREG1	2406.93	-0.69848	0.241067	-2.89745	0.00376207	0.048514
CLTA	2469.39	-0.53987	0.186363	-2.89688	0.00376896	0.0485195
SCAF4	1103.63	0.463737	0.160095	2.89664	0.00377187	0.0485195
C17orf80	858.851	0.422562	0.145886	2.89652	0.0037733	0.0485195
COX7B	1800.86	-0.438395	0.151353	-2.89651	0.00377342	0.0485195
FER1L5	22.3818	2.13376	0.736691	2.89641	0.00377461	0.0485195
GJC2	92.2156	-1.44643	0.499388	-2.8964	0.00377471	0.0485195
TCP11L2	347.47	1.08655	0.375189	2.89601	0.00377938	0.0485533
RP11-981P6.1	16.34	2.00565	0.692603	2.89581	0.00378178	0.0485579
MUC4	27.0912	2.09709	0.724291	2.89537	0.00378714	0.0486006
RP11-981G7.6	182.063	1.07873	0.372627	2.89493	0.00379249	0.0486431
ZNF569	538.913	0.5333	0.184263	2.89423	0.00380088	0.0487014
RP11-849F2.5	18.3916	0.908783	0.314009	2.89413	0.00380214	0.0487014
RP11-57H12.5	7.34828	2.72938	0.943101	2.89404	0.00380317	0.0487014
CTD-2196E14.6	11.3063	2.14234	0.740315	2.89382	0.00380582	0.0487091
SPPL2B	1224.06	0.532533	0.184046	2.89348	0.00380996	0.0487141
AL592528.1	41.4775	2.08812	0.721669	2.89345	0.00381029	0.0487141
LRRC7	102.07	-1.63816	0.566306	-2.89272	0.00381919	0.0488016
C6	3.6752	5.15468	1.78242	2.89195	0.00382854	0.0488949
PNKP	725.428	0.656149	0.226935	2.89135	0.00383591	0.0489628
RP11-572O17.1	17.8243	1.21767	0.421232	2.89074	0.00384333	0.0490164
LRP6	1613.93	0.901824	0.311986	2.89059	0.00384516	0.0490164
RP11-600F24.7	74.5688	0.986334	0.341233	2.8905	0.00384628	0.0490164
FA2H	159.601	-2.54181	0.879471	-2.89016	0.00385045	0.0490434
PROSER3	293.132	0.716532	0.247949	2.88984	0.00385435	0.0490667
DNAI1	22.0163	2.49525	0.863821	2.88861	0.00386943	0.0492188
RERG	208.973	1.64028	0.567861	2.88853	0.00387042	0.0492188
NDUFS8	1325.05	-0.476738	0.165071	-2.88808	0.00387599	0.0492417
C5orf56	143.802	0.916753	0.31743	2.88805	0.00387635	0.0492417
ISOC2	684.462	-0.468758	0.162326	-2.88776	0.00387995	0.0492611
LINC01002	8.48505	1.65454	0.573134	2.88683	0.00389146	0.0493709
EIF1AX	1797	-0.546406	0.189282	-2.88673	0.00389274	0.0493709
MRPL41	809.838	-0.833599	0.288835	-2.88608	0.00390078	0.0494121
POLD3	641.898	0.563865	0.195381	2.88598	0.00390203	0.0494121
LRIT3	11.3634	2.04339	0.708045	2.88596	0.00390221	0.0494121
POLR2J4	134.454	0.831842	0.288323	2.8851	0.00391284	0.0495204
RP11-475C16.1	148.284	-0.849524	0.294478	-2.88485	0.00391606	0.0495348
FADD	132.267	-0.473558	0.164169	-2.88457	0.00391946	0.0495515
SLC15A3	606.059	-0.78244	0.271305	-2.88398	0.00392679	0.0496164
COLCA2	104.779	1.65452	0.573723	2.88383	0.00392876	0.0496164
NEIL1	314.978	1.25651	0.435791	2.88329	0.00393546	0.0496551
SNORA67	3.08966	4.90846	1.70245	2.88317	0.00393699	0.0496551
OPRK1	32.1324	-4.0173	1.39341	-2.88308	0.00393807	0.0496551
CLCA4	19.6182	-4.16088	1.44333	-2.88284	0.00394111	0.0496555
RP11-334C17.5	56.8422	0.949001	0.329201	2.88274	0.00394227	0.0496555
MFSD3	291.826	-0.650044	0.225533	-2.88226	0.00394834	0.0497057
TWF2	796.184	-0.580563	0.201451	-2.8819	0.00395282	0.0497358
ATP6V0B	2540.52	-0.587103	0.203733	-2.88173	0.00395499	0.0497369
CHMP1A	1812.21	-0.506968	0.175941	-2.88146	0.00395838	0.0497533
PNKD	1050.66	-0.405479	0.140734	-2.88118	0.0039619	0.0497713
RSAD2	392.307	1.48966	0.517179	2.88036	0.00397222	0.0498746
ANKK1	25.0567	3.65254	1.26857	2.87925	0.00398626	0.0500088
WDR73	140.363	0.912297	0.31686	2.87918	0.0039871	0.0500088
NOP14	768.277	0.528413	0.183558	2.87873	0.00399282	0.050048
RPS6KA4	767.457	-0.550471	0.191229	-2.8786	0.00399443	0.050048
NUDT6	102.833	0.637648	0.221597	2.87751	0.00400828	0.0501729
RGS13	3.17146	4.93932	1.71654	2.87748	0.00400861	0.0501729
CHID1	1716.95	-0.690224	0.239948	-2.87656	0.00402035	0.0502872
PLCE1-AS1	5.66283	2.93223	1.0194	2.87643	0.00402196	0.0502872
COX4I1	5387.61	-0.606167	0.210756	-2.87616	0.00402544	0.0503042
UQCR11	1253.96	-0.533759	0.185596	-2.87591	0.00402863	0.0503177
RP11-250B2.4	5.3695	3.06916	1.06761	2.87479	0.00404298	0.0504535
NPIPB3	28.6547	0.981672	0.341483	2.87473	0.00404373	0.0504535
CLDN18	11.6306	1.48603	0.517014	2.87425	0.00404984	0.0505032
CDC42	3858.11	-0.343578	0.119561	-2.87367	0.00405736	0.0505706
FAHD1	716.8	-0.570276	0.198484	-2.87316	0.00406391	0.0506258
ZDHHC20	1512.69	-0.635365	0.221185	-2.87255	0.00407177	0.0506972
UBALD2	2033.34	-0.68	0.236809	-2.87151	0.00408514	0.0508197
MRPL43	584.25	-0.441613	0.153794	-2.87145	0.00408587	0.0508197
RP11-48G14.1	13.9496	3.43688	1.19724	2.87067	0.00409599	0.0509189
NBPF15	198.503	0.893507	0.311386	2.86945	0.0041118	0.0510888
QRICH2	148.753	0.967425	0.337204	2.86896	0.00411825	0.0511217
METTL16	1323.23	0.594201	0.207123	2.86884	0.00411983	0.0511217
KIFC2	644.936	0.700949	0.244339	2.86876	0.00412089	0.0511217
ATP8A2	78.1239	-1.96912	0.686508	-2.86831	0.00412665	0.0511666
TCTA	1154.69	-0.677727	0.23631	-2.86796	0.00413133	0.0511979
CFAP100	31.9857	3.82476	1.33371	2.86776	0.00413387	0.0512029
RP11-64K7.1	38.5626	-0.690569	0.24097	-2.86579	0.00415964	0.0514681
GRIN1	152.126	-3.08582	1.07679	-2.86577	0.00415998	0.0514681
MSH5	44.5894	1.74597	0.609304	2.86551	0.00416337	0.0514681
ID1	1820.71	-1.40859	0.491575	-2.86547	0.00416392	0.0514681
FGF7	5.13598	5.63471	1.9675	2.8639	0.00418463	0.0516972
RP11-261P9.4	3.14587	4.92956	1.7219	2.86287	0.00419821	0.0518381
S100PBP	867.324	0.448714	0.156806	2.86159	0.0042152	0.052021
BRWD1	2171.41	0.462315	0.161587	2.86109	0.00422191	0.0520768
MAP3K12	893.703	0.576877	0.201711	2.85991	0.00423761	0.0522173
RP11-84C10.4	2.10044	4.33982	1.51747	2.8599	0.00423769	0.0522173
CHCHD10	865.924	-0.755211	0.26437	-2.85665	0.00428143	0.0527291
RP11-177G23.1	8.85146	3.77808	1.32319	2.85527	0.0043	0.0529305
CMTR1	1450.55	0.368893	0.129207	2.85506	0.00430287	0.0529384
COMMD7	1161.09	-0.530307	0.185796	-2.85424	0.00431404	0.0530248
TMCC2	426.38	-1.21324	0.425108	-2.85395	0.00431791	0.0530248
RP11-85I17.2	5.65562	3.30269	1.15725	2.85391	0.00431845	0.0530248
KLHL10	2.01122	4.28406	1.50113	2.85389	0.00431879	0.0530248
RP11-16P20.4	25.2092	1.35035	0.47324	2.85342	0.0043251	0.0530749
SNAP91	216.739	-2.17022	0.760857	-2.85234	0.00433993	0.0532033
PEX10	592.467	-0.519973	0.182298	-2.85233	0.00434003	0.0532033
CFAP43	115.406	1.42096	0.498399	2.85105	0.00435748	0.0533897
KIF5B	6017.2	-0.42208	0.148102	-2.84994	0.00437281	0.0535501
ABHD18	371.23	0.367031	0.128814	2.84932	0.00438135	0.0536022
RP11-410L14.1	2.92516	4.83121	1.69558	2.8493	0.00438156	0.0536022
PCED1B-AS1	202.041	-1.11456	0.391217	-2.84897	0.00438616	0.0536148
NR4A3	224.965	0.988063	0.346823	2.8489	0.0043871	0.0536148
MCM3AP	1896.87	0.466661	0.163816	2.84869	0.00439001	0.0536229
SLC35F3	14.7925	-3.30994	1.16209	-2.84826	0.00439591	0.0536675
PSAP	35252.8	-0.607498	0.213317	-2.84787	0.00440131	0.0537058
SRGN	3425.28	-0.942321	0.330955	-2.84728	0.00440949	0.0537117
SCG2	7473.18	-1.70185	0.597715	-2.84726	0.00440976	0.0537117
CDC14A	197.495	0.792144	0.27822	2.84718	0.0044108	0.0537117
RP11-444E17.6	8.96065	4.01465	1.41004	2.84718	0.0044108	0.0537117
CALY	87.73	-2.32686	0.817374	-2.84675	0.00441687	0.0537581
RP11-806L2.2	5.59672	2.95105	1.03673	2.84651	0.00442019	0.0537711
ZNF568	615.116	0.507912	0.178458	2.84611	0.00442569	0.0538105
TMEM176B	1912.52	-1.11782	0.392782	-2.84592	0.00442836	0.0538155
CORO1A	1178.74	-0.948534	0.333393	-2.84509	0.00443992	0.0539157
POLR3G	231.673	0.56341	0.198035	2.845	0.00444113	0.0539157
RP11-242D8.3	9.44762	2.55824	0.900091	2.8422	0.00448036	0.0543639
PMVK	935.963	-0.418048	0.147094	-2.84204	0.00448261	0.0543639
LPAR5	408.118	-1.24199	0.437075	-2.8416	0.00448881	0.0544114
RP11-797D24.3	4.83361	2.54944	0.897307	2.84121	0.00449429	0.0544502
CATSPERG	50.9419	1.04721	0.368639	2.84074	0.00450083	0.054497
SPDYA	36.3039	1.13259	0.398714	2.84061	0.00450274	0.054497
MMEL1	55.4053	1.78918	0.630095	2.83954	0.00451781	0.0546517
ZGRF1	227.232	0.893774	0.3148	2.83918	0.00452294	0.054686
RPSAP9	4.31051	2.95324	1.04032	2.83878	0.00452858	0.0547265
PRPF40B	230.277	0.748433	0.263683	2.83839	0.00453424	0.0547671
ALOX5AP	1944.32	-1.09368	0.385424	-2.83761	0.00454525	0.0548547
PIK3IP1	868.783	-0.744028	0.262208	-2.83755	0.00454609	0.0548547
RIN2	1594.8	-0.716532	0.252579	-2.83686	0.00455591	0.0549402
UCP3	63.587	1.05816	0.373034	2.83664	0.00455915	0.0549402
PRKAR1B	1577.51	-0.924474	0.325912	-2.83657	0.0045601	0.0549402
RP11-218F10.3	12.7381	1.87851	0.662367	2.83605	0.00456751	0.0550017
RP11-727F15.13	5.02497	3.25057	1.14631	2.83568	0.00457287	0.0550384
AKAP8L	1049.4	0.693123	0.244475	2.83515	0.00458045	0.0551018
MAPKBP1	679.523	0.533697	0.188274	2.83468	0.00458719	0.055155
TST	414.67	-0.877226	0.309497	-2.83435	0.00459183	0.0551733
CCT6P1	101.697	0.831706	0.293464	2.8341	0.00459545	0.0551733
CFAP99	31.7826	2.22194	0.784004	2.83409	0.00459565	0.0551733
FAM86B3P	69.9686	1.1427	0.403245	2.83375	0.00460046	0.0551833
MAMDC4	173.281	0.998889	0.352516	2.8336	0.00460276	0.0551833
ETFRF1	717.403	-0.704667	0.248693	-2.83348	0.00460437	0.0551833
RP11-106M3.2	18.6419	2.46444	0.869817	2.83329	0.00460718	0.0551833
ATF3	1728.8	1.71708	0.606082	2.83307	0.00461029	0.0551833
PLPP2	103.885	-1.53084	0.540372	-2.83294	0.00461225	0.0551833
LINC00926	58.1185	1.07875	0.380795	2.8329	0.00461275	0.0551833
ZDHHC12	258.864	-0.68497	0.241805	-2.83274	0.00461512	0.0551833
FNTB	416.355	-0.652859	0.230492	-2.83245	0.00461925	0.0551833
NDUFB3	803.862	-0.430124	0.151858	-2.8324	0.00461995	0.0551833
IGF1R	1368.17	0.610601	0.215588	2.83226	0.00462196	0.0551833
DLG2	461.406	-0.909398	0.321117	-2.83198	0.00462603	0.0552043
SYNJ2	682.032	-1.17921	0.416443	-2.83162	0.00463126	0.055239
IDS	6419.52	-0.631163	0.22292	-2.83135	0.00463525	0.055259
[truncated: 3,289 more rows]

## Sheet: CoxPH_tissue_005
hazard.ratio	p.value	p.adj	gene
0.0943337	3.62402e-07	0.00095819	ZNF417
0.166275	2.3162e-05	0.00599718	RBM6
0.189151	0.000622562	0.0213773	NCBP3
0.193072	4.15019e-05	0.00731539	ZNF419
0.196217	0.00370279	0.0341716	EWSR1
0.216658	0.00203564	0.0290931	KIAA0753
0.223553	0.00181822	0.0276989	ZNF799
0.226482	0.00177322	0.0271791	SRRT
0.226777	0.00223427	0.0293693	UBE2G2
0.231929	0.000613706	0.0213773	ZCCHC11
0.235481	0.00493615	0.0369199	KIAA0907
0.237124	0.000793441	0.0230534	RBM5
0.238317	0.000144344	0.0129371	ZNF432
0.243289	0.00220917	0.0293693	THOC1
0.245828	0.00152242	0.0259217	HKR1
0.246842	0.0446789	0.098197	SETDB1
0.247338	0.0117567	0.052283	ZNF638
0.251076	0.00866127	0.0463571	ACAD10
0.253517	0.0124833	0.0537117	SKIV2L
0.254451	2.63805e-05	0.00599718	ZNF471
0.256536	0.00162123	0.0266474	ZNF26
0.257014	0.0293869	0.0779137	BRD8
0.259185	0.000193829	0.0141502	ZNF700
0.264444	0.0208428	0.0656206	PDCD6IP
0.267155	0.00288639	0.0314706	ANAPC4
0.267798	0.00440712	0.0357734	POGZ
0.268334	0.00537703	0.038187	RECQL5
0.271593	0.00109657	0.0242442	DCAF16
0.272027	0.0170177	0.0601537	HNRNPH1
0.272439	0.0127419	0.0542071	HNRNPDL
0.273275	0.000877476	0.0236673	LIN37
0.277781	0.00104883	0.0242442	DGCR8
0.283278	0.000175352	0.0138397	PIGL
0.285342	5.15769e-06	0.00518612	ZNF841
0.286075	0.00667863	0.0418969	ZNF44
0.287729	9.83546e-05	0.010198	ZKSCAN7
0.289348	0.00197861	0.0287441	ZNF548
0.290881	6.13855e-05	0.00791723	ZNF577
0.29526	0.00124017	0.0243555	ZNF671
0.295423	0.0215161	0.0668473	NSUN2
0.295745	0.00416809	0.0355498	ZNF587
0.296937	0.00209957	0.029255	CCDC93
0.301006	0.0167769	0.0599602	SNAPC4
0.304388	0.00128836	0.0243555	INTS3
0.305177	0.00368036	0.0341221	PEX1
0.305892	0.000230754	0.0150645	ZNF251
0.30623	0.00128962	0.0243555	MIS12
0.306733	0.0118994	0.0524806	CUL9
0.307395	0.0320238	0.0813755	USP48
0.309288	0.0026864	0.0304738	ZNF234
0.311148	0.00124336	0.0243555	ZNF701
0.311796	0.0142075	0.0567172	PIGG
0.313179	0.000687578	0.0221702	ZNF761
0.317099	0.011106	0.0511127	PCGF3
0.318591	0.00327842	0.0327387	NXF1
0.31997	0.000941694	0.0236673	SNRNP70
0.321131	0.0244189	0.071223	DMAP1
0.327198	0.00335859	0.0328854	ZNF133
0.327797	0.00526639	0.0379398	ZNF514
0.329963	0.0171209	0.0602764	GON4L
0.333372	0.023967	0.0706453	NDUFAF7
0.333876	0.000930398	0.0236673	DMTF1
0.334763	0.00701533	0.0428136	DPH1
0.337611	3.38923e-06	0.00448057	SRRM5
0.339299	0.00498541	0.0370785	ERVK3-1
0.339946	0.01932	0.0635348	IKBKAP
0.340762	0.00887603	0.0465178	TRA2A
0.342767	0.00775739	0.0444914	POLG2
0.343258	0.000173637	0.0138397	ZNF525
0.343358	0.00206901	0.0291711	ZNF18
0.343649	0.00206709	0.0291711	SZT2
0.346655	0.00140019	0.0253908	ZNF549
0.347809	0.000790695	0.0230534	ZNF547
0.350541	0.00382105	0.0342221	ZNF528
0.350561	4.99555e-05	0.00754757	GPS2
0.351777	0.0305598	0.0796061	NOP2
0.352853	0.0292904	0.0778492	CDK5RAP1
0.353727	0.000123506	0.0115323	ZNF667
0.355086	0.0189509	0.0628686	ZNF343
0.355231	0.0353236	0.0863177	ZNF7
0.357652	0.000237447	0.0150992	SFI1
0.358131	0.0156875	0.0588016	RBM39
0.359174	0.000458987	0.0200929	CTD-2017D11.1
0.359585	0.00197306	0.0287425	WDR19
0.362928	0.0116169	0.0520156	ZSCAN30
0.363488	0.0483611	0.102025	ZNF740
0.363782	0.00274835	0.0305321	AFG3L1P
0.364364	0.0161574	0.0590057	ZNF182
0.364661	0.000734592	0.0225773	GIGYF1
0.36482	0.00940426	0.0477989	ZNF582
0.364988	0.00381925	0.0342221	ZNF439
0.366974	0.0337863	0.0839586	ZCCHC8
0.367241	0.00228019	0.02937	ZNF782
0.367423	0.00419039	0.035602	SDHAP3
0.368818	0.00473002	0.0365144	ZSCAN9
0.36996	0.00159428	0.0266252	NKTR
0.372878	0.0215703	0.0668997	ZBTB40
0.373128	0.00141885	0.0253908	OGT
0.374701	0.000233701	0.0150709	PAN2
0.376634	0.0256047	0.0730695	PGBD1
0.377887	0.0266212	0.07432	MYBBP1A
0.378187	0.00381953	0.0342221	ZNF571
0.379241	0.00224147	0.0293693	ZNF211
0.380033	0.0183068	0.0620154	HCG18
0.380906	0.0109987	0.0509274	ZKSCAN3
0.382393	0.0316703	0.0809804	ZNF397
0.382825	0.000928882	0.0236673	CDK5RAP3
0.382928	0.00746685	0.043761	ZNF350
0.382946	0.00028669	0.0168446	ZNF334
0.384388	0.0325162	0.0822313	NAA35
0.386298	0.00885222	0.0465178	ZNF320
0.38688	6.56993e-06	0.00518612	RP11-158H5.7
0.388436	0.0102939	0.0496662	ZNF75D
0.389611	0.00407428	0.0351705	RAD52
0.389713	0.00220114	0.0293693	RP11-33B1.1
0.389997	0.00366641	0.0340738	SWT1
0.390363	0.000988707	0.024205	CEP95
0.391521	0.0153743	0.0586577	ATP8B2
0.391737	0.0157987	0.0588379	MDC1
0.391769	0.00183388	0.0277074	ZNF559
0.392962	0.00142005	0.0253908	FANCL
0.393097	0.00636033	0.041167	EP400NL
0.393906	0.00595273	0.0398786	ZNF611
0.394756	0.00649467	0.0413781	PRPF3
0.395315	0.00535457	0.0381272	CCDC66
0.396409	0.00918505	0.0472245	CTD-3138B18.5
0.399444	0.00965776	0.0483619	ZC3H8
0.400367	0.0190069	0.0630148	RCOR3
0.400824	0.0195924	0.0638747	HDAC1
0.402085	0.0058066	0.0394163	CLK2
0.402237	0.00423384	0.035602	ZNF587B
0.402863	0.0230807	0.0693469	NBPF9
0.402957	0.0291248	0.0776661	ODF2
0.404212	2.64383e-05	0.00599718	CTD-3018O17.5
0.404888	0.000558767	0.0210375	WDR27
0.405337	0.000571362	0.0211228	SAXO1
0.406451	0.00354754	0.0337399	MSANTD2
0.407634	0.00127181	0.0243555	ZNF224
0.408612	0.0405308	0.0931391	ZNF599
0.40873	0.00243377	0.0296539	UVSSA
0.408747	0.0298606	0.0786131	XPC
0.409012	0.0333208	0.0833888	RBM28
0.409123	0.00469081	0.036371	DDX39B
0.40917	0.0158168	0.0588379	ZNF175
0.409437	0.0146092	0.0573022	MTERF3
0.409718	2.89605e-08	0.000153143	RP5-855D21.1
0.410886	0.00986815	0.0488649	RP11-37B2.1
0.411635	0.00338132	0.0329381	MCM3AP-AS1
0.411981	0.00110248	0.0242442	RP11-540B6.6
0.412499	0.0206628	0.0653888	HNRNPA1
0.413444	0.00899013	0.0467332	NBPF11
0.414378	8.5238e-05	0.00959019	LL0XNC01-7P3.1
0.415091	0.0287434	0.0771941	LIAS
0.41542	0.00247638	0.0298221	ZNF836
0.417187	0.00335615	0.0328854	PRPF39
0.418374	0.00506483	0.0372938	NEURL4
0.4206	0.00843958	0.0460087	TUBE1
0.420636	0.0325898	0.0823387	IGHMBP2
0.421072	0.00979574	0.0486841	ZNF70
0.4214	0.0131568	0.0549637	SETD6
0.421727	0.024184	0.0709063	ZSCAN22
0.423514	0.0260163	0.0735692	RWDD3
0.427712	0.00462623	0.0361352	AC011290.5
0.428587	0.00340038	0.0329381	LIG1
0.428756	0.0050817	0.0373222	ZNF230
0.430094	0.016959	0.0601258	METTL17
0.433682	0.0155276	0.0588016	TEPSIN
0.435003	0.000944363	0.0236673	ZNF83
0.436654	0.00364739	0.0340166	ZNF552
0.437101	0.0216714	0.0671345	CBFA2T2
0.4374	0.0063361	0.0411047	DHX34
0.438269	0.0157903	0.0588379	NFXL1
0.43896	0.00395328	0.0346108	PUS7
0.439731	0.015259	0.0586577	ZNF554
0.440245	0.0306555	0.0797768	HSPBAP1
0.44063	0.01319	0.0549637	IFT172
0.440827	0.00758755	0.0440146	RPAIN
0.441331	0.0170601	0.0601828	ZNF585A
0.441546	0.0236553	0.0700693	POLI
0.443132	0.00630511	0.041062	ZNF767P
0.443716	0.015588	0.0588016	ZNF132
0.44423	0.0200165	0.0644856	WRAP73
0.447149	0.0119756	0.0526409	RPS3A
0.44738	0.0265126	0.07432	OTUD3
0.448081	0.0118561	0.0524643	TYK2
0.448623	0.00532328	0.0381272	RP11-203B9.4
0.449838	0.048751	0.102564	ZNF862
0.450181	0.016015	0.0589742	SRSF5
0.450766	0.0423496	0.0957438	CTC1
0.451166	0.00292745	0.0317872	ZNF891
0.451514	0.0222455	0.0681148	ZNF829
0.451564	0.00281878	0.0309247	ZNF763
0.451752	0.00116629	0.0242442	SLC25A29
0.452202	0.00261008	0.0302016	ZNF852
0.453661	2.71584e-05	0.00599718	CTC-471J1.11
0.45376	0.0327593	0.0826091	NUDT6
0.455435	0.000193475	0.0141502	CCNL2
0.455469	0.0168229	0.0600132	ZNF84
0.455907	0.000367869	0.0186428	MSTO2P
0.458117	0.00641104	0.041293	COX10-AS1
0.458739	0.0298529	0.0786131	ORAOV1
0.459374	0.00315834	0.032409	APBB3
0.459451	0.0410354	0.0937678	ZNF30
0.461237	0.00478429	0.0366692	ZNF345
0.461897	0.0169576	0.0601258	ZNF585B
0.462479	0.0403215	0.0929064	ZNF79
0.462693	0.0120858	0.0529054	VCPKMT
0.463372	0.0330625	0.0832148	ZNF461
0.463592	0.0310449	0.0803158	NR2C1
0.464486	0.0196336	0.0639695	PTOV1-AS1
0.464716	0.000955033	0.0237896	RP11-631N16.2
0.46919	0.00167163	0.0266474	KRTCAP2
0.469547	0.00351395	0.0336018	RP11-390P24.1
0.470309	0.00233633	0.0295563	LENG8-AS1
0.470577	0.00218514	0.0293693	ZGLP1
0.471039	0.000667816	0.0221702	ZNF594
0.47313	0.0247656	0.0718228	MIA3
0.473865	0.010162	0.049453	PRORSD1P
0.473876	0.0122734	0.0533566	ZNF160
0.474028	0.0394315	0.0918967	GOLGB1
0.474729	0.00109088	0.0242442	RP3-508I15.9
0.476908	0.00806465	0.0453192	VMAC
0.476988	0.0156321	0.0588016	HAUS5
0.477313	0.0403145	0.0929064	SIN3B
0.47765	0.000748044	0.0226038	RP4-751H13.5
0.478369	0.0404354	0.0930473	KRI1
0.478515	0.0481295	0.101828	CAD
0.480347	2.62808e-05	0.00599718	INE1
0.481825	0.00116001	0.0242442	ZNF311
0.484553	0.0266728	0.0743914	BIN3
0.484918	0.009939	0.0491006	CCNL1
0.484979	0.0206588	0.0653888	TP53BP1
0.485069	0.0142161	0.0567172	TUBGCP6
0.486337	0.0148769	0.0578447	PLEKHM1P1
0.486693	0.0158863	0.0588935	SDR39U1
0.488279	0.00303676	0.0321167	KAT2A
0.488869	0.0170235	0.0601537	ZNF491
0.48907	0.0032813	0.0327387	CTD-3099C6.11
0.489776	0.0017438	0.0271275	RP11-440L14.1
0.489879	0.00127291	0.0243555	TRPV1
0.490175	0.0187037	0.0625886	TTC32
0.491357	0.0050141	0.0371873	KIF27
0.491725	0.00560133	0.0388587	CLEC2D
0.492536	0.00182382	0.0276989	ALG13-AS1
0.493697	0.0121427	0.0530226	MYSM1
0.493711	0.00703562	0.0428136	ZNF490
0.493848	0.000239852	0.0150992	RP11-84C10.4
0.494699	0.0476713	0.10128	ZNF584
0.494921	0.0164327	0.0594771	SRSF11
0.49528	0.0332991	0.0833739	TSTD2
0.495421	0.0212714	0.0663616	PNKP
0.496928	0.00586804	0.0397314	CTD-3222D19.12
0.50083	1.34275e-05	0.00568987	TMEM262
0.500963	0.0141833	0.0567172	PI4KAP2
0.501653	0.00487047	0.0368557	ZSCAN5A
0.502228	0.00168308	0.0266474	ANKZF1
0.503395	0.0262538	0.0738072	ZNF473
0.50382	0.0323936	0.0821175	UBN2
0.503943	0.00461485	0.0360996	C12orf40
0.504286	0.0332663	0.0833739	SREK1
0.506181	0.00492456	0.0369199	SLC26A6
0.506907	0.00142387	0.0253908	ZNF692
0.506923	0.0264326	0.0741908	LUC7L
0.50783	0.0444268	0.097812	PNN
0.508293	0.0085132	0.0461724	RPL10P2
0.508766	0.000935739	0.0236673	RP11-861E21.2
0.508968	0.0279455	0.0762912	TRIM52
0.509105	0.00251359	0.0298221	RP11-242D8.1
0.509776	0.0038777	0.0342325	RNPC3
0.509895	0.0167049	0.0598701	ZNF528-AS1
0.510549	0.000971507	0.0238946	MZF1
0.512262	1.87278e-06	0.00330109	AC104532.4
0.512397	0.0331019	0.0832744	ZNF354A
0.514181	0.0451372	0.0986505	CAPN2
0.514728	0.0435996	0.0970347	ANKAR
0.514754	0.0143502	0.0568469	ZNF232
0.514816	0.0205438	0.0652467	ZNF589
0.515379	0.0100534	0.0492794	WRN
0.515847	0.0207896	0.0655305	ZNF225
0.516536	0.0287013	0.0771663	PLCD4
0.516899	2.11372e-05	0.00599718	CTD-2517M22.14
0.51745	0.0350399	0.0859032	ATM
0.517758	0.00128762	0.0243555	CD160
0.518144	0.000970703	0.0238946	RP11-2B6.2
0.518475	0.0397777	0.0923778	ZNF324B
0.518578	0.0159039	0.0588935	FAM161A
0.520144	0.0352957	0.0862893	IFT27
0.520928	0.00152039	0.0259217	RP11-400F19.12
0.521177	0.0145896	0.0572754	U2AF1L4
0.522192	0.0481709	0.10185	CASP8AP2
0.522401	4.6246e-05	0.00741872	VTN
0.523433	0.0470583	0.100691	ZNF304
0.524102	0.0357005	0.0869573	TUBD1
0.524681	0.00314664	0.032409	CCDC57
0.524962	0.00843411	0.0460087	FUT2
0.525735	0.0099244	0.0490928	VPS13A
0.525866	4.89743e-05	0.00754757	RP11-250B2.3
0.52598	0.0379803	0.0904277	RP11-278C7.1
0.526451	0.00605675	0.0400852	RP5-1068E13.7
0.529268	0.00298515	0.0319777	ZNF410
0.529588	0.00106315	0.0242442	ZNF337
0.529653	0.00447047	0.0357734	CSAD
0.530249	0.0240283	0.0707279	PSMC3IP
0.531154	0.0278721	0.076184	MRPL38
0.53119	0.0485667	0.10236	B3GALNT2
0.531787	0.0273879	0.0755094	PNISR
0.532401	0.0232339	0.0695178	ATAD3B
0.532412	0.00517035	0.0376077	EFCAB13
0.532682	0.0285782	0.0771447	ZNF773
0.534708	0.049554	0.103492	AGO3
0.535021	0.00953007	0.0480686	STARD9
0.535097	0.000533829	0.0206626	IGBP1-AS1
0.535342	0.0132637	0.0550106	ENO3
0.535635	0.0332291	0.0833739	ZNF283
0.535754	0.00804379	0.0452506	ANKRD23
0.536451	0.0174974	0.0608366	CTD-2583A14.11
0.537691	0.0286763	0.0771663	KIFC2
0.538078	0.0066791	0.0418969	ZNF10
0.538183	0.021878	0.0674189	CRIPAK
0.539884	0.00278979	0.0307267	DDX47
0.540307	0.00855092	0.0462439	ZNF235
0.540321	0.00488387	0.0368557	RRN3P1
0.540928	0.00875471	0.0465178	HERC2P9
0.54132	0.000640927	0.0217258	RP11-235E17.4
0.54148	0.00455878	0.0358732	LENG8
0.541706	0.0374041	0.0896303	DZANK1
0.542032	0.0101197	0.0494116	RP11-1060G2.2
0.542338	0.00834228	0.0460087	MYO19
0.543016	0.0256376	0.0730844	ATG14
0.545368	0.00412794	0.0354935	ZNF296
0.545471	6.38517e-05	0.00803923	AMY2B
0.545889	0.00112584	0.0242442	PTOV1-AS2
0.54684	0.0423107	0.0957438	UBE2V1
0.546903	0.00497023	0.0370699	RP11-996F15.2
0.550028	0.021831	0.0673182	TRPM7
0.550092	0.000165606	0.0136832	ANKLE1
0.550674	0.000895955	0.0236673	ZNF662
0.551353	0.0117528	0.052283	MAT2A
0.55241	0.0483887	0.102025	TRMT13
0.553186	0.0243547	0.0711535	CSPP1
0.553886	0.00397359	0.0347311	CTA-390C10.10
0.554915	0.00123709	0.0243555	GTF2H4
0.55498	0.00563748	0.0388587	ZNF888
0.555631	0.0437236	0.0971583	RRP7BP
0.555872	0.00572713	0.0390775	TTC21A
0.555904	0.0324709	0.0822226	OMA1
0.556094	0.00305835	0.0321521	RP11-15H20.6
0.556522	0.0153208	0.0586577	ZNF141
0.556575	1.03727e-05	0.0054851	ACSBG2
0.556782	0.00216813	0.0293693	TOP3B
0.557217	0.0036555	0.0340322	CCDC14
0.557222	1.72159e-05	0.00568987	RP11-458I7.1
0.557286	0.00240766	0.0296539	RP11-762H8.2
0.557593	0.0306034	0.0796803	ZNF333
0.559005	8.86378e-06	0.00520796	FAM129C
0.559322	0.000137488	0.0125351	NPIPB11
0.559922	0.0108806	0.0507679	PAXBP1
0.559926	0.0335845	0.0836915	AC074117.10
0.560873	0.038414	0.0907906	ZNF814
0.561646	0.015805	0.0588379	DFNB59
0.561785	0.0183746	0.0620466	ZNF502
0.561902	0.017457	0.0608119	RNF139-AS1
0.562033	3.00943e-05	0.00599718	ZNF559-ZNF177
0.562233	0.0153321	0.0586577	STK36
0.562677	0.00730491	0.0433539	RP11-385F5.5
0.562874	2.72838e-05	0.00599718	ZNF32-AS2
0.563087	0.0431397	0.0965395	DDX55
0.563421	0.0280233	0.0763514	ABCB6
0.56551	0.00232041	0.0294505	RP11-114F3.5
0.565657	0.000354082	0.0186428	RP11-468E2.5
0.56569	0.0415717	0.094551	AKAP1
0.566477	0.00219568	0.0293693	RP11-651L5.3
0.566968	0.00563647	0.0388587	ZRANB2-AS1
0.567237	6.86514e-06	0.00518612	TEX21P
0.568327	0.000373728	0.0186428	RP11-159D12.2
0.568362	0.00331221	0.0327505	AC007191.4
0.569295	0.00924475	0.0474008	WBP1
0.56991	0.0280333	0.0763514	CAPN10-AS1
0.569968	0.00051134	0.0204163	ZNF20
0.569972	0.000446788	0.0200929	ARHGAP27P1-BPTFP1-KPNA2P3
0.570329	0.00441632	0.0357734	AC005519.4
0.570734	0.0167111	0.0598701	ATG16L2
0.57089	0.0435445	0.0969625	CLK1
0.571218	0.00340611	0.0329381	RP11-631N16.4
0.571655	0.00648289	0.0413528	CCDC84
0.572997	0.0083321	0.0460087	TTC21B-AS1
0.573059	0.0332207	0.0833739	CEP83
0.573458	0.0113615	0.0516647	RP11-252A24.2
0.573609	0.00447588	0.0357734	C2orf16
0.574512	0.000344546	0.0184036	TAS2R5
0.57483	0.0194909	0.0637007	C19orf44
0.575005	0.0133081	0.0551514	AP1G2
0.575118	0.0166809	0.0598701	AGAP6
0.576618	7.20639e-05	0.00846831	RP11-74E22.3
0.576746	0.0323198	0.0820057	AC005154.6
0.576831	0.0444482	0.097812	RP11-582J16.5
0.576868	0.000269643	0.0161531	RP11-264B17.2
0.578597	0.00112276	0.0242442	RP11-358B23.6
0.578864	0.0109967	0.0509274	AGER
0.57919	0.0117104	0.052213	MZF1-AS1
0.579633	0.0127073	0.0541386	TRAF5
0.579687	0.000733137	0.0225773	JMJD7-PLA2G4B
0.58106	7.07618e-05	0.00846831	TGM1
0.582313	0.00060755	0.0213773	WASH4P
0.582524	0.00241611	0.0296539	CTD-2319I12.4
0.582797	0.0117857	0.0523281	ZNF23
0.583131	0.0112317	0.0514327	RP11-131M11.3
0.583581	0.00655852	0.0415347	CTA-292E10.8
0.584913	0.038377	0.0907906	HEMK1
0.58518	0.0409434	0.0936861	QTRT1
0.587234	0.00570217	0.0390313	RP11-406H23.2
0.587797	0.000378242	0.0186428	RP11-43N16.4
0.587951	0.00333065	0.032798	GCM1
0.587954	0.00719078	0.0429629	RP11-478C19.2
0.588206	3.07994e-05	0.00599718	ALMS1P1
0.588933	0.000224161	0.0150046	RP11-902B17.1
0.590202	0.0152719	0.0586577	PPEF2
0.59026	0.00271494	0.0305321	SH3BP5-AS1
0.590464	0.00048568	0.0200929	LY6G5B
0.590561	0.0168313	0.0600132	ZNRD1ASP
0.591525	0.00243284	0.0296539	SLC6A4
0.59201	0.0450171	0.0984535	MAN2C1
0.59206	5.90773e-05	0.00791723	KLK14
0.592582	0.00166704	0.0266474	MST1
0.593627	0.0265635	0.07432	CTD-2583A14.8
0.593774	0.0194145	0.0635719	RAD51-AS1
0.594535	0.00420815	0.035602	LIME1
0.594793	0.00272679	0.0305321	HERC2P2
0.595029	0.000223767	0.0150046	RP11-400F19.18
0.595392	0.000472666	0.0200929	RP11-349H17.2
0.595872	0.0391022	0.0915929	SETBP1
0.595938	0.033716	0.0838619	C14orf79
0.596249	0.00708154	0.0428694	AP000432.3
0.59641	0.0479064	0.101535	KDM3A
0.596609	0.0491575	0.10296	RP4-758J18.13
0.597235	0.00236759	0.0296539	TRIM75P
0.597339	0.000181716	0.0141311	SCARNA15
0.597346	0.0350771	0.0859138	ZNF280B
0.597556	0.0214155	0.0666551	ZNF540
0.59758	0.00759102	0.0440146	BTN2A3P
0.598151	0.00733069	0.0433868	RAB11FIP1P1
0.598188	0.0220968	0.0677771	RP13-104F24.3
0.598203	0.0281319	0.0764584	RP11-10N23.2
0.598342	0.00541886	0.03836	RP11-649E7.7
0.598736	0.000306673	0.0174032	CTD-2083E4.4
0.599162	0.00809935	0.0454182	RP11-64C12.1
0.599548	0.0392443	0.0917341	KANTR
0.600017	0.000216512	0.0150046	RP11-727F15.13
0.600401	1.40116e-05	0.00568987	SLC7A11-AS1
0.600552	0.000360056	0.0186428	SLC6A2
0.601012	0.0374386	0.0896627	MRNIP
0.60105	0.0355624	0.0867408	RP11-309L24.4
0.601142	0.0344055	0.08481	ZNF181
0.601413	0.000763917	0.0228226	RP11-68I3.4
0.601556	0.0303212	0.0792526	MOK
0.601958	0.0125235	0.053797	RSRP1
0.60254	0.0163927	0.0594139	CTD-2002H8.2
0.602666	0.00453831	0.0358188	ROR1
0.603253	2.8556e-05	0.00599718	RP11-30L15.4
0.603834	0.0399161	0.0925774	PSMA3-AS1
0.603842	0.0374557	0.089663	SARS2
0.604306	0.000618641	0.0213773	STAG3L5P
0.604411	0.0374081	0.0896303	STAT2
0.605113	0.0176724	0.0608542	KCNMB3
0.605276	0.0496909	0.103614	GABPB2
0.605303	0.0165733	0.0597407	AARSD1
0.606498	0.038538	0.090896	ZNF596
0.606685	0.000427754	0.0196692	CTD-2196E14.6
0.607239	0.00288395	0.0314706	PRICKLE2-AS1
0.607249	0.0056584	0.0388592	EIF4A1
0.609986	0.0074728	0.043761	CTC-471J1.2
0.611087	0.0162318	0.0591653	RP4-533D7.4
0.611938	0.0176638	0.0608542	RP11-333E1.1
0.612013	0.000379131	0.0186428	CTD-3065B20.3
0.61222	0.00878993	0.0465178	CTA-363E19.2
0.612475	0.000195341	0.0141502	SGO1-AS1
0.612851	0.0100412	0.0492794	LTB4R2
0.612937	0.00945254	0.0478784	RP11-552F3.4
0.61355	0.00184414	0.027783	RP11-166P13.4
0.613777	0.00681861	0.0422706	BNIPL
0.613782	0.0453664	0.0988859	FBF1
0.614399	0.000218492	0.0150046	CTD-2521M24.4
0.614569	0.0144601	0.0569308	NPIPB5
0.614569	0.0392748	0.0917341	CTD-2047H16.4
0.615195	0.000798033	0.0230601	RP1-257A7.4
0.615395	0.00841831	0.0460087	ZNF66
0.616106	0.00435599	0.035602	LINC01786
0.616155	0.0265283	0.07432	ZNF546
0.616261	0.0336538	0.0837858	SYCE2
0.616426	0.00644237	0.0413159	CTD-2013N17.6
0.616573	0.0103899	0.0499924	SPDYA
0.617001	0.000555163	0.0210375	RP11-661C3.2
0.617705	0.0204019	0.0650304	ZSCAN23
0.617732	0.0249807	0.0721453	Y_RNA
0.618119	0.000108914	0.0106656	RP11-164P12.3
0.618316	0.0250424	0.0722052	AF131215.2
0.618348	0.0199706	0.0644327	TCAP
0.618673	0.000491831	0.0200929	AC005785.2
0.618789	0.0136042	0.0558534	RP11-118M9.3
0.619315	0.0343991	0.08481	KB-1208A12.3
0.61936	0.0303342	0.0792526	SPAG5-AS1
0.619369	0.00856259	0.0462502	RP11-308D16.2
0.619813	0.0462415	0.0997247	GCNA
0.620192	0.00689152	0.0425275	CTD-2017D11.2
0.620302	0.00953555	0.0480686	ARL5AP3
0.620741	0.00387295	0.0342325	UCKL1-AS1
0.620888	0.00515229	0.0375797	ZNF808
0.621621	0.0105089	0.0504274	AC020951.1
0.621749	0.0107057	0.0505467	CROCCP3
0.622173	0.00803187	0.0452353	OVGP1
0.622636	0.0184488	0.0622175	AC009120.6
0.623227	0.00832014	0.0460087	ZNF780B
0.623795	0.0311419	0.0804093	RAB4B
0.624066	0.00135318	0.0251169	HNRNPA1P16
0.624353	0.000421268	0.0196646	CNBD2
0.624442	0.00176473	0.0271275	RP11-95I16.4
0.624593	0.000676924	0.0221702	AC097721.2
0.62498	0.000185189	0.0141502	RP11-645C24.5
0.624984	0.00846251	0.0460863	UBAP1L
0.625431	0.00752133	0.0439264	DPY19L2P2
0.62555	0.00743092	0.043758	LINC01125
0.626285	0.00719953	0.0429629	RP11-379B18.5
0.627005	0.0232534	0.0695178	ABCA7
0.627881	0.000809554	0.0232451	WDR97
0.627953	9.80144e-05	0.010198	RPL7AP10
0.628239	0.022903	0.0690687	CCDC30
0.629619	0.00161277	0.0266474	KDM4A-AS1
0.630408	0.00447429	0.0357734	RP11-448G15.3
0.630574	0.00067557	0.0221702	RP11-286E11.2
0.632963	0.015041	0.0583276	KLF3-AS1
0.633516	0.00374066	0.0342128	GNRH1
0.633537	0.000853775	0.0236673	RP11-256I23.2
0.633651	0.00295947	0.0319777	HSP90AA4P
0.63366	0.0481413	0.101828	SMG7-AS1
0.635406	0.000614734	0.0213773	RPSAP9
0.635721	0.00102012	0.0242442	SCART1
0.636716	0.0119594	0.0526134	AC005154.8
0.636781	0.00909619	0.0469783	SETP12
0.637148	0.0166278	0.0597741	LINC01004
0.63717	0.0023224	0.0294505	YWHAZP4
0.637367	0.00249817	0.0298221	SYNE4
0.637416	0.0368657	0.0886923	SPIRE2
0.63764	0.000913408	0.0236673	RP1-20N2.8
0.639042	0.00610579	0.0402085	RP11-196G11.4
0.639312	0.00767064	0.0443304	DNHD1
0.63933	9.71237e-05	0.010198	RP11-190A12.8
0.639439	0.0153726	0.0586577	RP1-309F20.4
0.639602	0.000309361	0.0174032	MIRLET7D
0.639629	3.17551e-05	0.00599718	TMEM110-MUSTN1
0.639907	0.044589	0.0980403	CCDC24
0.640618	0.00236003	0.0296539	KLHL10
0.640671	0.00224042	0.0293693	RP11-91P24.6
0.641522	0.00390555	0.0342791	RP11-574F21.2
0.642253	0.0303591	0.0792784	TRIM45
0.642256	0.00312868	0.032409	RPL36AP43
0.642281	0.0251984	0.072448	LRP2BP
0.642458	0.0129624	0.0546178	RP11-881L2.1
0.642648	0.00485462	0.0368557	RP4-742J24.2
0.642691	0.00864332	0.0463571	CTC-425O23.5
0.643042	0.00480925	0.0366692	AC093495.4
0.643293	0.00609243	0.0401705	RP11-1391J7.1
0.643459	0.00316631	0.032409	RP11-809N8.4
0.643784	0.0142996	0.0567265	CCDC150
0.644118	0.0358621	0.0872705	NPIPB3
0.644411	0.0177155	0.0609099	POF1B
0.64455	0.0116085	0.0520156	RNU4-39P
0.644636	0.0105809	0.0504953	LINC01126
0.645	0.00210782	0.029255	RP11-274B21.1
0.64534	0.0012694	0.0243555	UOX
0.645488	0.0176458	0.0608542	ZNF699
0.645553	0.00716786	0.0429544	RP11-61L19.1
0.645737	0.0490478	0.102937	ZNF454
0.645789	0.0108676	0.0507679	RNF19A
0.64616	0.000124308	0.0115323	CH17-264L24.1
0.646184	0.0337031	0.0838619	ASB16
0.646304	0.0218108	0.0673182	PDXDC2P
0.646848	0.000784975	0.0230534	CTC-260F20.3
0.647033	0.00199179	0.028781	LINC01341
0.647164	0.0281025	0.0764435	GHRLOS
0.647308	0.0427467	0.0961297	NPHP1
0.647352	0.00711788	0.0428694	RP11-374M1.2
0.647654	0.00357185	0.0337888	RP11-449J21.3
0.647844	0.000943593	0.0236673	RP11-949J7.8
0.647883	0.0126259	0.0540176	CTC-524C5.2
0.647883	0.0153941	0.0586908	DCAF4L1
0.648044	0.0243122	0.0710685	TSGA10
0.648097	0.02099	0.0657553	CUBN
0.648678	0.0117657	0.052283	ZNF571-AS1
0.648679	0.0309221	0.0802335	RP13-923O23.7
0.648752	0.000533507	0.0206626	AC006116.22
0.648765	0.0109159	0.0507679	AKT3-IT1
0.64884	0.00598028	0.0398786	SNORA12
0.649074	0.0106177	0.0504953	GSDMB
0.649147	0.00509268	0.0373316	MYH3
0.649248	0.000332959	0.0181514	CPT1B
0.649452	0.00698752	0.0428136	SNORA9
0.650159	0.00092292	0.0236673	CTD-2027I19.3
0.650406	0.00109216	0.0242442	PCAT1
0.651759	0.012699	0.0541386	RP11-1348G14.1
0.652922	0.0397541	0.0923767	SCAND2P
0.652938	0.00435427	0.035602	RP11-37C7.3
0.653678	0.000513496	0.0204163	PLSCR3
0.653703	0.00102676	0.0242442	RP11-235E17.6
0.654001	0.0154579	0.0587222	RP11-894P9.1
0.654426	0.0112436	0.0514327	LINC00843
0.654469	0.00222522	0.0293693	C6orf163
0.655205	0.000189653	0.0141502	RP11-203M5.7
0.655465	0.012248	0.0533066	TTLL3
0.655637	0.000321328	0.0176998	RP11-264B17.3
0.656255	0.00108783	0.0242442	CTB-129P6.11
0.656418	0.000487923	0.0200929	CYCSP10
0.656519	0.0349482	0.0858014	SNX15
0.656982	0.0404716	0.0930899	ZBED3-AS1
0.657035	0.000887972	0.0236673	LRIT3
0.657326	0.0392749	0.0917341	RP11-304L19.11
0.65734	0.00175743	0.0271275	CCDC114
0.657359	0.000423934	0.0196646	CTD-2369P2.10
0.657492	0.0428349	0.0961829	CTD-3131K8.2
0.657641	0.0360821	0.0875239	RP3-449O17.1
0.65767	0.00231274	0.0294505	RP11-950C14.3
0.65774	0.0332769	0.0833739	CRYBG3
0.658363	0.0219828	0.067701	SLC4A5
0.658587	0.0007429	0.0225773	RPL23P2
0.658719	0.000848552	0.0236673	ABCG5
0.658832	0.0388844	0.0913464	CLTCL1
0.658863	0.00323181	0.0325856	EYS
0.65918	0.000251131	0.0156233	AP4B1-AS1
0.659426	0.000824729	0.0234471	AC008079.10
0.659888	0.0379323	0.0904242	ANKRD36
0.660204	0.00607594	0.0401119	PABPC1L
0.66047	0.00146487	0.0257625	RP11-797D24.3
0.66065	0.0277847	0.0761666	SLC25A25-AS1
0.661157	0.00119515	0.0243555	NSUN7
0.661173	0.00874857	0.0465178	RP11-575L7.8
0.661886	0.0471828	0.100768	RPL36A
0.662102	0.0461119	0.0995139	CCT6P3
0.66221	0.0402189	0.0928145	HIST4H4
0.662475	0.00355777	0.0337765	RP11-710F7.3
0.663028	0.00466627	0.0362338	DNM1P51
0.663367	0.0393659	0.0917844	CTD-3222D19.8
0.663523	0.000861654	0.0236673	C9orf163
0.663898	0.000266837	0.0161531	AC025165.8
0.664303	0.0405697	0.0931535	RP11-44M6.7
0.664578	0.000316178	0.0175994	CTC-343N3.1
0.664687	0.0251368	0.0723984	CRYGS
0.665034	0.013574	0.0558534	CTC-459F4.1
0.665093	0.0276126	0.0759706	SAXO2
0.665117	0.049203	0.102962	MAGI2-AS3
0.665208	0.00189204	0.028263	VN2R19P
0.665225	0.00440043	0.0357734	LYG1
0.665557	0.04116	0.0938568	FTX
0.665678	0.0144621	0.0569308	RP11-849F2.5
0.665736	0.00224869	0.0293693	PRC1-AS1
0.666136	0.00117147	0.0242442	RP11-632K20.7
0.666469	0.000491124	0.0200929	AL022393.9
0.666666	0.00568497	0.0389911	TEKT3
0.667432	0.00360142	0.0339471	AC097467.2
0.667495	0.0236493	0.0700693	RP11-463O12.5
0.667598	0.0271045	0.0750217	LINC00969
0.667891	0.0154497	0.0587222	N4BP2L2-IT2
0.667939	0.00227522	0.02937	RP5-966M1.6
0.668182	0.00176147	0.0271275	FOXD4L1
0.668415	0.00965264	0.0483619	CATSPER2
0.668504	0.0155966	0.0588016	RP11-441F2.2
0.668606	0.0124127	0.053626	TEN1-CDK3
0.668753	0.00423608	0.035602	MAATS1
0.669147	0.0258649	0.073419	ZNF493
0.66926	0.00106606	0.0242442	CHKB-CPT1B
0.669422	0.00142514	0.0253908	RP1-257I20.14
0.669787	0.0163659	0.0594139	RP11-139H15.7
0.669847	0.0175561	0.0608366	AHSA2
0.670018	0.0224163	0.0683607	SGK494
0.67016	0.00277977	0.0307267	PRICKLE4
0.670173	0.0240699	0.0707519	MATR3
0.67019	0.00102917	0.0242442	RP11-22P6.2
0.670363	0.00320778	0.0325856	AC137932.4
0.670467	0.00218619	0.0293693	RP11-96D1.10
0.670494	0.0114018	0.0516647	RP11-686D22.3
0.670498	0.00498498	0.0370785	CDCA4P1
0.670646	0.0136679	0.0559549	RP11-197M22.2
0.671815	0.0171718	0.0604154	RP11-486O12.2
0.671917	0.0200026	0.0644856	RP11-285F7.2
0.672043	0.0084779	0.0461226	MARK2P8
0.67218	0.0392732	0.0917341	PFN4
0.672337	0.0269117	0.0747609	ATP2A1
0.672354	0.00152759	0.0259217	RP11-206L10.2
0.673313	0.0185342	0.0623464	RNU6-277P
0.673717	0.018274	0.0619443	RP3-337H4.9
0.674389	0.00721465	0.0429629	ATP8B5P
0.67457	0.00803251	0.0452353	CTD-3193K9.4
0.674653	0.0107965	0.0506581	AP000347.2
0.674741	0.0251053	0.072347	RP11-503N18.5
0.675114	0.00192649	0.0285358	XXbac-B562F10.11
0.675305	0.0081801	0.0454851	GS1-304P7.2
0.675743	0.0402318	0.0928145	CAPS2
0.676195	0.00550406	0.0384485	RP11-886D15.1
0.676828	0.0132273	0.0549704	RP11-386G11.10
0.676849	0.000256187	0.0157525	RP1-286D6.5
0.677083	0.000472073	0.0200929	AP006621.6
0.677462	0.0217934	0.0673182	AC116366.6
0.678186	0.000377374	0.0186428	RP11-273B20.1
0.678374	0.00236156	0.0296539	BMS1P1
0.678684	0.00165422	0.0266474	RP11-20I23.2
0.679204	0.0383674	0.0907906	KCNAB3
0.679414	0.0154727	0.0587363	PGGHG
0.680034	0.000200153	0.0143028	CDRT4
0.680275	0.00118207	0.0242442	SNORA51
0.680385	0.0150587	0.0583276	RP4-800G7.2
0.680407	0.00688155	0.0425275	SNORA67
0.680748	0.00114232	0.0242442	RP11-482M8.1
0.681358	0.00364631	0.0340166	DLEU2L
0.681586	0.00304465	0.032136	KB-1507C5.4
0.681635	0.00699585	0.0428136	RP11-206L10.9
0.681802	0.0436438	0.0970923	SP140L
0.682186	0.0160281	0.0589742	RP11-361H10.3
0.682337	0.0487277	0.102564	ROBO3
0.682557	0.000301402	0.0173241	RP11-106M3.2
0.682665	0.00642716	0.0413159	AC000078.5
0.683241	0.0026536	0.030377	LINC00176
0.683534	0.00379963	0.0342221	MIR4292
0.683558	0.00228941	0.02937	CCDC154
0.684183	0.00798046	0.0452353	RP3-449M8.9
0.684392	0.00057854	0.0211228	AC022154.7
0.684555	0.00213857	0.0293693	AC009948.7
0.684786	0.0129411	0.054615	CFAP44
0.685	0.000813226	0.0232451	RP11-689P11.2
0.685278	0.00136351	0.0252106	SMARCE1P6
0.68574	0.00728326	0.043274	RP3-425C14.5
0.685767	0.000518913	0.0204777	RIMKLBP2
0.68593	0.0030523	0.0321521	RP11-504P24.3
0.686451	0.00243075	0.0296539	BNIP3P11
0.686654	0.0433134	0.096761	HYPK
0.687347	0.00779235	0.0445469	RP5-1142A6.10
0.687419	0.0241917	0.0709063	C15orf62
0.687685	0.00146644	0.0257625	RP11-250B2.4
0.687688	0.0151301	0.0583573	RP11-348N5.7
0.687697	0.00114844	0.0242442	AC007038.7
0.687784	0.00299338	0.0319777	SPTA1
0.687849	0.011477	0.0518279	AC092301.3
0.687882	0.00711402	0.0428694	PARGP1
0.688108	0.00125391	0.0243555	NAMA
0.688677	0.0404096	0.0930283	FAM86B3P
0.688686	0.0259941	0.0735567	ZMAT1
0.689001	0.00885421	0.0465178	GABPB1-AS1
0.68907	0.0156207	0.0588016	CTC-510F12.3
0.689128	0.00935338	0.0476041	FSCN3
0.689501	0.000868131	0.0236673	RP11-520H14.7
0.689761	0.0135225	0.0556908	LRRC66
0.690091	0.00717261	0.0429544	RP11-666A8.7
0.69014	0.00422556	0.035602	AC018766.6
0.690394	0.0379325	0.0904242	RP11-174G6.5
0.690482	0.0110495	0.0509858	AC005224.2
0.690696	0.00662355	0.0416968	CLDN18
0.690702	0.00839274	0.0460087	GYS2
0.690713	0.00268728	0.0304738	RP11-490K7.4
0.691001	0.0437471	0.0971583	LINC01772
0.691457	0.000151193	0.0133251	RP11-420A23.1
0.691659	0.00102655	0.0242442	RP5-1157M23.2
0.691757	0.00768232	0.0443495	BOLA2P2
0.691789	0.00331964	0.0327505	RP11-521B24.5
0.691989	0.00111196	0.0242442	RP11-119H12.4
0.692707	0.035549	0.0867408	GDPD3
0.692747	0.00835641	0.0460087	RP11-274A11.4
0.692774	0.0241945	0.0709063	RP11-315D16.2
0.692859	0.0142554	0.0567172	YJEFN3
0.693026	0.00279492	0.0307267	ENPP3
0.693092	0.00260546	0.0302016	RP11-83A24.1
0.693596	0.00149634	0.0259217	RP11-536L3.4
0.693652	0.00900551	0.0467332	PCBP3-OT1
0.693824	0.0124453	0.0536791	RP11-977G19.11
0.694106	0.00652914	0.0414977	CTB-75G16.1
0.694152	0.00345316	0.0331743	AC002519.8
0.694187	0.00693545	0.0426946	RP11-426A6.5
0.694384	0.00316858	0.032409	SLC10A5
0.694624	0.00256541	0.0300519	AC016907.3
0.694659	0.0105322	0.0504713	C19orf18
0.694775	0.013414	0.0553735	RPS4XP16
0.695113	0.000781962	0.0230534	C19orf45
0.695325	0.0164268	0.0594771	MIOX
0.69618	0.00108714	0.0242442	PRSS53
0.696296	0.030205	0.0791104	RP11-211G3.2
0.696361	0.0187538	0.0626215	RP11-449P15.2
0.696472	0.0208552	0.0656206	XXbac-B461K10.4
0.696885	0.00910182	0.0469783	RP11-69E11.4
0.696967	0.00327208	0.0327387	RP11-480A16.1
0.696987	0.010042	0.0492794	RTEL1-TNFRSF6B
0.697121	0.00420958	0.035602	PRADC1P1
0.697129	0.0102062	0.049453	C9orf43
0.697357	0.0169405	0.0601258	RP11-62I21.1
0.697756	0.00816484	0.0454851	CILP
0.697942	0.0144259	0.0568921	RP11-228B15.4
0.697987	0.00251934	0.0298221	HNRNPA1P54
0.69837	0.0024075	0.0296539	AC008746.5
0.698584	0.00110675	0.0242442	MIR25
0.69865	0.0428819	0.0962476	IRF9
0.698843	0.0252899	0.0725627	RP11-643G16.4
0.699335	0.0040396	0.0350125	UTS2B
0.699544	0.00162579	0.0266474	RP11-91P24.1
0.699758	0.0234691	0.0697608	PTCH2
0.699814	0.0441298	0.0975987	IQCG
0.699839	0.0136746	0.0559549	RP11-589M4.4
0.700046	0.0174428	0.0608027	EGFL8
0.700242	0.0261993	0.0738072	PPIHP1
0.700331	0.000721673	0.0225773	CTC-435M10.12
0.700387	0.0163176	0.0593448	AC012354.6
0.700673	0.00477793	0.0366692	AC006160.5
0.700842	0.00323037	0.0325856	RP11-422N16.3
0.70092	0.0232262	0.0695178	PDCL3P4
0.700998	0.0334574	0.0836193	GTF2IP20
0.70105	0.000490505	0.0200929	CTD-3035K23.3
0.701158	0.0096003	0.0482799	SPCS2P4
0.701453	0.0362051	0.0877016	CTD-2547G23.4
0.701546	0.00930828	0.047466	RP11-583F2.2
0.701687	0.0178837	0.0612096	SLITRK6
0.701715	0.043178	0.0965844	RP1-253P7.4
0.701815	0.00453585	0.0358188	ALS2CL
0.702124	0.0405457	0.0931391	KLRA1P
0.702682	0.0234563	0.0697608	CTD-2240E14.4
0.702734	0.0156122	0.0588016	MYLK3
0.702889	0.0191599	0.0632049	MORF4L2-AS1
0.702993	0.0122797	0.0533566	CMB9-94B1.2
0.703115	0.00839703	0.0460087	ZNF285
0.703293	0.0412644	0.094014	ZNF418
0.703673	0.0190206	0.0630178	CTC-542B22.2
0.703817	0.0176748	0.0608542	CTD-2547L24.3
0.704134	0.0277075	0.0760511	RP11-6O2.4
0.705156	0.0293675	0.0779137	U73166.2
0.705194	0.00193894	0.02864	ADAM33
0.705254	0.0265756	0.07432	LCT
0.705691	0.0197049	0.064144	CTD-2311M21.3
0.706105	0.0199707	0.0644327	RP4-742C19.13
0.706642	0.0027421	0.0305321	RP11-326C3.16
0.707128	0.00265971	0.030377	AC000120.7
0.708165	0.0059523	0.0398786	RP11-158H5.2
0.708337	0.00239272	0.0296539	DLX4
0.708512	0.0044221	0.0357734	NEXN-AS1
0.708762	0.00586123	0.0397314	ECHDC2
0.708839	0.00362569	0.0340166	RP5-855D21.3
0.708855	0.0146425	0.057355	CIRBP-AS1
0.709203	0.00433772	0.035602	CYP2D8P
0.709422	0.0405458	0.0931391	TMEM91
0.70956	0.00433301	0.035602	RP11-383G6.3
0.709659	0.00229092	0.02937	RP4-635E18.7
0.709872	0.0172563	0.0605116	RP11-266K4.9
0.71006	0.0132424	0.0549704	RP11-87H9.5
0.710454	0.0259755	0.0735567	RP11-489G11.3
0.710636	0.00279011	0.0307267	AC012358.7
0.711058	0.00132501	0.0247708	MST1P2
0.711142	0.00478199	0.0366692	RP11-506H21.5
0.711562	0.0330001	0.0831766	AC006277.3
0.711655	0.00364529	0.0340166	AC024937.6
0.711679	0.00106912	0.0242442	XXbac-BPGBPG55C20.1
0.71239	0.00276285	0.0306288	RP11-358D17.2
0.712596	0.0424246	0.0958724	CTD-2126E3.3
0.71265	0.00597354	0.0398786	RP11-783K16.14
0.712692	0.00390312	0.0342791	LRRC37A2
0.712774	0.0114155	0.0516825	RP11-362K14.5
0.712835	0.00164066	0.0266474	RP4-758J24.6
0.712911	0.0060111	0.0398793	MIF
0.712977	0.00492962	0.0369199	RP11-551L14.4
0.71328	0.0109393	0.050832	RP3-508I15.19
0.713313	0.0182278	0.0619067	OTOF
0.713396	0.0466006	0.100091	FAM71F2
0.713899	0.0106128	0.0504953	AC083843.4
0.714224	0.0136042	0.0558534	RN7SKP70
0.714684	0.0259716	0.0735567	FAM227A
0.714771	0.00298285	0.0319777	RBMXP4
0.714936	0.0335368	0.0836812	ARGFXP2
0.714936	0.0170547	0.0601828	LINC00342
0.715001	0.00208708	0.029197	CTA-228A9.4
0.715095	0.024745	0.0718175	RP5-1125A11.7
0.715604	0.0187245	0.0625886	GOLGA6L9
0.715697	0.0040455	0.0350125	RP11-110I1.11
0.715703	0.0202616	0.0648042	ECT2L
0.71585	0.00618812	0.0406125	AC004623.3
0.715865	0.00640983	0.041293	RP11-139H15.6
0.715885	0.00208605	0.029197	AJ003147.11
0.715909	0.00444415	0.0357734	SSBP3-AS1
0.716351	0.00374607	0.0342128	RBP5
0.716499	0.0144274	0.0568921	CXorf58
0.716562	0.00152384	0.0259217	RP4-798P15.3
0.716747	0.0116037	0.0520156	CTC-429L19.3
0.716807	0.00363014	0.0340166	ADAM20P1
0.716875	0.0246533	0.0717089	LINC00894
0.716942	0.0020265	0.0290685	TAS2R20
0.717065	0.0103223	0.0497579	CTB-31O20.4
0.717464	0.00484391	0.0368555	BGLAP
0.717623	0.0079871	0.0452353	LINCR-0001
0.718051	0.0156494	0.0588016	MYO15A
0.718088	0.0035428	0.0337399	RP3-508I15.22
0.718089	0.00909835	0.0469783	PRDX3P1
0.718337	0.0138871	0.0561429	CICP16
0.718387	0.007143	0.0429544	RP11-147L13.14
0.718496	0.038425	0.0907906	KCNE1B
0.718502	0.00571298	0.0390313	RP11-121L10.2
0.718658	0.00472112	0.036499	AC007950.2
0.71893	0.00577418	0.0392971	OCIAD1-AS1
0.719091	0.0282779	0.0767232	HSF4
0.719135	0.0141756	0.0567172	NDUFB4P11
0.719282	0.0453851	0.098886	C9orf47
0.719364	0.00700356	0.0428136	RP11-574K11.29
0.719406	0.0339804	0.0843569	NEB
0.719715	0.00241288	0.0296539	RP11-523H20.3
0.719986	0.00161044	0.0266474	RP13-890H12.2
0.720356	0.0232817	0.0695557	AC073343.13
0.720656	0.00369134	0.0341256	CCDC180
0.720858	0.00593003	0.0398786	RP11-1109F11.3
0.720885	0.0425119	0.095922	RP5-1024N4.6
0.721241	0.00807312	0.0453192	CACNA1C-AS1
0.721435	0.0265927	0.07432	RP3-339A18.6
0.721632	0.024774	0.0718228	RP11-583F2.1
0.721644	0.00415502	0.0355498	RP11-749I16.3
0.721895	0.0100399	0.0492794	STAG3L5P-PVRIG2P-PILRB
0.722536	0.0145608	0.0572047	RGS13
0.722869	0.00196153	0.0287425	AC063976.7
0.723151	0.00533851	0.0381272	RP5-956O18.2
0.723279	0.00316844	0.032409	RP11-843P14.1
0.723696	0.00790394	0.0449903	PSMD10P1
0.723746	0.00565097	0.0388587	RP11-420A6.2
0.723749	0.017539	0.0608366	ASIC3
0.723753	0.00986445	0.0488649	ATP1B3-AS1
0.723783	0.00430253	0.035602	CTD-2331H12.5
0.723797	0.0186263	0.0624975	DPCR1
0.724141	0.00222491	0.0293693	DUSP5P1
0.724854	0.0169462	0.0601258	CTC-360G5.9
0.724958	0.0157251	0.0588379	RP11-54O7.11
0.725131	0.0406978	0.0932856	UBE2L4
0.725494	0.0273188	0.0753977	LACTB2-AS1
0.725615	0.000865801	0.0236673	SLC26A7
0.725819	0.0115894	0.0520156	OCLM
0.726615	0.00716589	0.0429544	RP11-864J10.4
0.726726	0.00449415	0.0357734	RP11-350N15.4
0.727034	0.0121111	0.0529721	AC005253.2
0.727078	0.0302403	0.0791637	RNU1-103P
0.727362	0.018491	0.0623156	TTC41P
0.727828	0.0139638	0.0563239	NOXRED1
0.727871	0.00356899	0.0337888	RP11-446H18.1
0.727902	0.0178376	0.0611707	SLC25A27
0.727928	0.00341913	0.0329934	KIAA0408
0.728063	0.0455742	0.0989435	RP5-1159O4.1
0.728187	0.00601566	0.0398793	RP11-188P20.3
0.728464	0.0100922	0.0493689	RNVU1-3
0.728615	0.0319607	0.0813755	CCDC183-AS1
0.72889	0.00885158	0.0465178	MIR6739
0.729359	0.00550164	0.0384485	ZNF840P
0.729511	0.0077214	0.0443623	RP11-383I23.2
0.72981	0.0122951	0.0533799	RP11-274B21.13
0.729945	0.0117028	0.052213	SLFNL1
0.730058	0.0143515	0.0568469	AC006128.2
0.730484	0.0180964	0.0616983	RP11-304L19.1
0.730654	0.0290055	0.0775828	LINC00960
0.731	0.031137	0.0804093	F10
0.731435	0.00114405	0.0242442	CTD-2619J13.3
0.731649	0.019313	0.0635348	RP11-278C7.4
0.731897	0.0293945	0.0779137	SNORD59A
0.732159	0.00753427	0.0439264	CTC-490E21.14
0.732193	0.000705765	0.0224824	SLC9C2
0.732273	0.00250379	0.0298221	RP11-494K3.2
0.732481	0.00813188	0.0454724	RP1-142L7.5
0.732711	0.0201258	0.0645902	RP11-325K4.2
0.733356	0.00329576	0.0327417	RP11-85I17.2
0.73351	0.0310601	0.0803158	AP001429.1
0.733704	0.00884748	0.0465178	CTC-281F24.3
0.733821	0.00413507	0.0354972	RP11-465N4.5
0.733873	0.0155832	0.0588016	USH2A
0.73393	0.025941	0.0735528	HMGN2P46
0.734018	0.0204979	0.0652184	COL27A1
0.734189	0.00503909	0.0372161	AC005776.1
0.734244	0.00971399	0.0484633	RP11-840I19.3
0.734383	0.0175213	0.0608366	NPIPB4
0.734773	0.00523371	0.0378602	RP11-141M3.6
0.734817	0.0278971	0.0761982	CTD-2006C1.12
0.735174	0.00762208	0.0441096	LL0XNC01-36H8.1
0.735206	0.0399938	0.0926645	CORIN
0.73589	0.00646928	0.0413159	RP11-49K24.3
0.736101	0.0097736	0.0486655	FAM133DP
0.736122	0.0226716	0.0687052	ESRRAP2
0.736178	0.0023837	0.0296539	AC015971.2
0.736277	0.00491833	0.0369199	RGS9BP
0.736361	0.0240213	0.0707279	RP11-52A20.2
0.7364	0.0158333	0.0588379	RP11-972P1.11
0.736435	0.0156576	0.0588016	GTF2IP14
0.736607	0.0352682	0.0862893	AC009542.2
0.73665	0.0014654	0.0257625	RP1-59D14.5
0.736677	0.0444323	0.097812	RP11-20G13.2
0.737162	0.00480683	0.0366692	ZNF534
0.737304	0.0226982	0.0687052	HCG25
0.737488	0.00595796	0.0398786	TAS2R6P
0.73757	0.0129168	0.054615	SETP20
0.738013	0.0279966	0.0763514	ACTG1P17
0.738284	0.0060181	0.0398793	RP3-382I10.7
0.738331	0.0113886	0.0516647	RP11-212D19.5
0.738448	0.0161016	0.0589742	RP11-230F18.6
0.738652	0.0417123	0.0947892	AC093627.9
0.738673	0.0215408	0.0668473	AC139100.4
0.738828	0.0198593	0.0642643	C3orf35
0.739041	0.0131151	0.0548764	RBFADN
0.739079	0.0157377	0.0588379	TMIE
0.739426	0.00710224	0.0428694	CTD-2537I9.18
0.739443	0.0086996	0.0465151	RP3-329A5.8
0.739467	0.00444933	0.0357734	HHIPL2
0.739798	0.0121984	0.0531342	URAHP
0.739828	0.00733657	0.0433868	CTD-2621I17.3
0.740055	0.0126776	0.0541075	GOLGA2P5
0.740057	0.0135017	0.0556483	CTC-550B14.7
0.740205	0.0482781	0.101955	SRRM2-AS1
0.740268	0.00874537	0.0465178	XKR9
0.74028	0.0112354	0.0514327	RP11-298J20.4
0.740336	0.037189	0.0892671	CTD-2283N19.1
0.740516	0.0430856	0.0964591	RP11-264L1.2
0.740551	0.0162746	0.0592292	RP11-170N16.3
0.740673	0.0326177	0.0823699	RP11-661A12.12
0.740787	0.0107599	0.0506581	RP11-214K3.19
0.741587	0.0125789	0.0539473	RP1-179N16.6
0.741596	0.00972382	0.0484633	RP11-57H12.5
0.741742	0.0244714	0.0713366	RP11-136C24.2
0.741768	0.00771595	0.0443623	snoU13
0.741946	0.00621404	0.0407185	ARTN
0.742331	0.0202697	0.0648042	RP11-427L15.2
0.743137	0.0225579	0.0685946	LRRIQ4
0.74329	0.0313746	0.0806535	MIR23A
0.743502	0.00507078	0.0372938	C9orf41-AS1
0.743533	0.0367398	0.0884699	PILRB
0.743588	0.00719562	0.0429629	RP11-562I5.1
0.743806	0.0137239	0.0559967	ASAP1-IT2
0.743993	0.0193893	0.0635653	CTD-2349P21.9
0.744056	0.0410677	0.0937678	FAM221B
0.744338	0.0155664	0.0588016	RNF183
0.744374	0.0272802	0.0753303	RP11-357G3.2
0.744592	0.00899965	0.0467332	MSH4
0.744766	0.0133995	0.0553735	AC009120.5
0.744799	0.00117299	0.0242442	RP11-175P13.3
0.744978	0.00776636	0.0444946	RP11-838N2.5
0.745206	0.0218326	0.0673182	RP3-508I15.21
0.745226	0.0423027	0.0957438	RP11-572O17.1
0.745703	0.0107058	0.0505467	CHIAP3
0.745959	0.0119393	0.0526126	RP11-347I19.8
0.745964	0.0164544	0.0595148	CTC-529I10.2
0.746302	0.0131644	0.0549637	ZNF137P
0.746546	0.0156901	0.0588016	PLIN4
0.746606	0.00919841	0.0472245	RP3-406P24.5
0.746952	0.00628933	0.0410593	CTD-2036P10.6
0.747346	0.0117209	0.0522157	AF131217.1
0.747496	0.0276598	0.0759824	RP11-517I3.1
0.747562	0.0142651	0.0567172	FAM186A
0.747837	0.0207732	0.0655305	DEFB109P3
0.747885	0.00626653	0.0410116	CTA-212A2.3
0.747943	0.00886919	0.0465178	RP11-218F10.3
0.748036	0.0168418	0.0600132	CDK3
0.748525	0.019446	0.0635996	RP11-909N17.2
0.748639	0.00815063	0.0454724	CTD-2622I13.3
0.748904	0.0489092	0.102754	HES7
0.748955	0.0248572	0.0719065	RP11-562I5.2
0.749006	0.0201897	0.0646658	STPG3
0.749062	0.0480792	0.101779	RPP21
0.749097	0.0384261	0.0907906	CTC-398G3.1
0.749816	0.0110272	0.0509274	SLC6A16
0.749969	0.0286104	0.0771447	SLC26A5
0.750118	0.00815202	0.0454724	RP5-981L23.7
0.750171	0.00449319	0.0357734	AC074212.6
0.750196	0.0167816	0.0599602	ZIM2
0.750272	0.00838417	0.0460087	KB-1125A3.12
0.750275	0.00594738	0.0398786	RP11-503E24.2
0.750314	0.0272094	0.0752134	RP11-415F23.3
0.750691	0.00174876	0.0271275	RP11-359J14.2
0.750841	0.0286015	0.0771447	C4orf47
0.750853	0.00363802	0.0340166	RP11-1105G2.3
0.75095	0.0371594	0.0892538	uc_338
0.751305	0.00578213	0.0393006	LINC01273
0.751431	0.0098146	0.048732	RP11-395I14.2
0.751739	0.0118271	0.0524344	RP11-304L19.3
0.751886	0.0126746	0.0541075	RP3-402G11.28
0.752019	0.022933	0.0690687	RP1-20C7.6
0.752136	0.0111444	0.0511708	DNAH12
0.75216	0.0453631	0.0988859	RP11-667M19.9
0.752368	0.0274551	0.0755767	RP11-410L14.1
0.752625	0.0110085	0.0509274	PRSS51
0.752642	0.00817907	0.0454851	TSSK3
0.752797	0.048322	0.102007	RP11-793H13.10
0.75281	0.0253207	0.0726116	CYP2D7
0.753337	0.0384761	0.0907906	RP3-453C12.14
0.753367	0.0225929	0.0686383	CSPG4P10
0.753476	0.0101626	0.049453	RN7SL81P
0.753482	0.0158262	0.0588379	MASP2
0.75371	0.0302624	0.0791822	EFCAB6-AS1
0.753895	0.00956192	0.0481557	RP11-242D8.3
0.754501	0.0287039	0.0771663	RP1-197B17.4
0.75465	0.0483851	0.102025	AC009120.3
0.754806	0.00449316	0.0357734	RP11-707O23.1
0.754904	0.0386492	0.0910771	CTB-50L17.8
0.755114	0.0137086	0.0559778	SLC23A3
0.755126	0.00188394	0.0282218	AXDND1
0.755183	0.0290434	0.0776285	RP11-134G8.5
0.755211	0.0467402	0.100309	RP11-104N10.2
0.755569	0.0131745	0.0549637	PRR33
0.755572	0.00323338	0.0325856	BX255923.3
0.755755	0.0383099	0.0907906	AC015933.2
0.756024	0.0116646	0.0520968	LA16c-390H2.4
0.756308	0.0125134	0.053797	RPS20P33
0.756445	0.0426215	0.0959892	AKR7L
0.756565	0.0190821	0.0630734	AC006116.13
0.756851	0.00851326	0.0461724	KRT8P33
0.757008	0.0463392	0.0998393	CTD-2666L21.2
0.757113	0.0349832	0.0858427	RPS20P4
0.75746	0.0142932	0.0567265	FBXW10
0.757517	0.0156758	0.0588016	RP11-444E17.6
0.758094	0.0292738	0.0778492	AC009495.3
0.7581	0.01097	0.0509082	UBQLNL
0.758457	0.0159406	0.0589327	RP11-855A2.3
0.758536	0.0143811	0.0568789	RP11-250B2.5
0.758653	0.0176258	0.0608542	LINC00939
0.758753	0.0320379	0.0813755	CTD-2561J22.5
0.758858	0.025751	0.0732105	MICE
0.75898	0.0159259	0.0589327	RP11-390K5.6
0.759284	0.0477854	0.101402	RP11-696N14.1
0.759305	0.00965285	0.0483619	SPACA6P-AS
0.759361	0.0339976	0.0843569	RP11-544M22.13
0.759672	0.0161184	0.0589742	LA16c-380H5.3
0.759757	0.00863315	0.0463571	PLA2G4B
0.759797	0.045019	0.0984535	RP11-452D12.1
0.759836	0.0291805	0.0777364	C1RL-AS1
0.760211	0.0334994	0.0836773	AC010976.2
0.76022	0.0289616	0.0775437	RP11-435J9.2
0.760257	0.0359383	0.0872988	ANKRD26P4
0.760385	0.00778919	0.0445469	RP11-331F4.5
0.760546	0.0324972	0.0822226	RP11-525G13.2
0.760731	0.0113137	0.0515749	MSH5
0.760931	0.0171905	0.0604411	RP11-147L13.8
0.761071	0.0474043	0.101076	ACTG1P3
0.761232	0.0207063	0.0654609	MEF2B
0.761666	0.0140803	0.0564531	RP11-295K2.3
0.761677	0.00678788	0.0422706	TJP3
0.761705	0.0419543	0.0952062	RP11-640L9.2
0.762813	0.0250397	0.0722052	LINC01002
0.763055	0.0118817	0.0524806	RP11-697N18.4
0.763168	0.0016831	0.0266474	RP11-114H24.2
0.763236	0.0183415	0.0620181	SNRK-AS1
0.763257	0.0151097	0.0583573	CTAGE7P
0.763569	0.0271259	0.0750217	RP5-1125A11.6
0.763696	0.0498373	0.10381	SEMA3F-AS1
0.763769	0.0316804	0.0809804	LLNLR-285B5.1
0.764768	0.0473914	0.101076	RP11-1191J2.5
0.764849	0.0261432	0.0737309	RP11-214K3.23
0.76506	0.00934935	0.0476041	CHRND
0.765162	0.0409234	0.093681	NUGGC
0.765628	0.022037	0.067701	AC018890.6
0.765958	0.0424928	0.095922	KRTAP5-9
0.766468	0.0201181	0.0645902	HSD17B3
0.766625	0.0463374	0.0998393	EIF4EP1
0.766795	0.00646495	0.0413159	FGF17
0.766799	0.0348937	0.0857424	UBE2FP1
0.766872	0.00267192	0.0304506	ACTA2-AS1
0.767354	0.0391114	0.0915929	RP11-769O8.3
0.76754	0.0113982	0.0516647	SAPCD1
0.768457	0.0452191	0.0987686	OGFR-AS1
0.768643	0.0490428	0.102937	CTD-3252C9.4
0.768781	0.00762408	0.0441096	LAX1
0.769121	0.0175453	0.0608366	AC005104.3
0.769514	0.0134791	0.0555988	DCST1
0.769526	0.0342668	0.0845951	EPX
0.769566	0.0383189	0.0907906	LINC01355
0.769667	0.0139126	0.0562033	SPDYE1
0.769718	0.00661694	0.0416968	CYP2D6
0.769732	0.0178662	0.0612096	ALG1L13P
0.769815	0.0465628	0.10005	CTD-2270L9.2
0.770028	0.0248274	0.0719021	CH17-302M23.1
0.770584	0.014254	0.0567172	PKHD1L1
0.7706	0.0427085	0.0961033	VCAM1
0.770679	0.00546387	0.0384053	RP11-506M12.1
0.770747	0.0204535	0.0651553	RP11-278C7.3
0.771015	0.0384743	0.0907906	MAGOH2P
0.771023	0.0130873	0.0548477	RP11-212I21.4
0.771262	0.0183744	0.0620466	RP11-96A15.1
0.771965	0.0160266	0.0589742	CTD-2260A17.1
0.771989	0.0497774	0.103754	LINC01336
0.772204	0.00679799	0.0422706	RP11-1191J2.2
0.772331	0.0230011	0.0691864	RP11-690I21.2
0.772563	0.0252334	0.0724792	RP5-1007H16.1
0.773228	0.028682	0.0771663	LTA
0.773333	0.0368205	0.088624	C1orf204
0.773813	0.0190449	0.0630222	CCDC162P
0.773856	0.00689223	0.0425275	DUOX2
0.773863	0.019543	0.0638316	PPIEL
0.774055	0.0390135	0.0915277	RP11-245J9.6
0.774173	0.0248285	0.0719021	AP000473.5
0.774573	0.0397597	0.0923767	RP5-908M14.10
0.775222	0.0128062	0.0543531	RP11-213G2.5
0.775603	0.0166055	0.0597741	LA16c-390E6.4
0.77562	0.0183427	0.0620181	RP11-855A2.2
0.775704	0.0445508	0.0979969	PIK3IP1-AS1
0.776521	0.0332793	0.0833739	RP11-158L12.4
0.776727	0.0154389	0.0587222	GRIN3B
0.776805	0.020365	0.0649909	ARL6IP4
0.777856	0.0410375	0.0937678	LINC02043
0.778182	0.00986908	0.0488649	RP11-575L7.4
0.778659	0.0293806	0.0779137	TEX14
0.778788	0.0341381	0.0845207	GOLGA8M
0.779142	0.0113888	0.0516647	RP1-68D18.2
0.77942	0.0335573	0.0836812	MTRNR2L4
0.779731	0.00546302	0.0384053	ZNF229
0.779784	0.00965123	0.0483619	AF011889.5
0.779881	0.0177527	0.0609587	LEFTY1
0.780131	0.00488575	0.0368557	FAM160A1
0.780826	0.0207103	0.0654609	LRGUK
0.781124	0.0425191	0.095922	SYTL1
0.781319	0.0115004	0.051889	AD000684.2
0.781604	0.0360006	0.0873663	RP11-210N13.1
0.781785	0.0115475	0.0519243	RP4-816N1.8
0.781811	0.0242165	0.0709063	RP11-806L2.2
0.781871	0.016624	0.0597741	LINC01833
0.782276	0.00254882	0.0300182	CA3
0.782704	0.0311899	0.0804547	ARAP1-AS2
0.782803	0.0225001	0.0684584	EXTL3-AS1
0.782841	0.0348134	0.0856026	AP000962.1
0.782902	0.015781	0.0588379	BTLA
0.783047	0.0207943	0.0655305	LRRC46
0.783804	0.0379446	0.0904242	STPG3-AS1
0.7839	0.0332684	0.0833739	DNAH8
0.784305	0.0263822	0.0740887	RP11-584P21.2
0.784732	0.0470182	0.100661	MTND1P8
0.784806	0.0290919	0.0776285	RP11-454L9.2
0.784963	0.0283619	0.0768722	CTC-471F3.5
0.785076	0.00525983	0.0379398	ZNF638-IT1
0.78508	0.0220414	0.067701	RP13-968A2.1
0.785176	0.0288917	0.0774349	RP13-516M14.10
0.785185	0.0448383	0.0983021	LCMT1-AS2
0.785214	0.0266332	0.07432	NRG4
0.785761	0.0153699	0.0586577	ANKDD1B
0.785941	0.0214857	0.066794	FREM1
0.78624	0.0267664	0.0745503	PLCE1-AS1
0.786455	0.0266052	0.07432	AC008746.12
0.786858	0.0246843	0.0717594	SH3GL1P2
0.786881	0.0231089	0.0693922	NKPD1
0.787167	0.0419834	0.0952062	RP11-49C9.2
0.787338	0.0475706	0.101248	RPL5P30
0.787393	0.0180165	0.0615845	POU5F1B
0.787846	0.0197891	0.064241	RP11-446H18.5
0.788021	0.0280537	0.0763514	KCP
0.788068	0.0109057	0.0507679	LINC01529
0.788116	0.0411815	0.0938655	MIR590
0.788185	0.0444432	0.097812	RP11-530N7.3
0.78903	0.0126462	0.0540606	RP1-78B3.1
0.790117	0.0401398	0.0927301	RP11-415F23.4
0.79013	0.0267563	0.0745503	LINC01869
0.790143	0.0407176	0.0932907	CTD-2527I21.14
0.79045	0.0176236	0.0608542	LINC01134
0.790742	0.0477865	0.101402	RP11-563E2.2
0.791638	0.0160879	0.0589742	RP11-164J13.1
0.791755	0.0155585	0.0588016	RP11-1334A24.5
0.791946	0.0378566	0.0903365	AC007228.5
0.792273	0.0388261	0.0912906	SKINT1L
0.79246	0.0169871	0.0601258	GPR39
0.792484	0.0220464	0.067701	NUP210L
0.792513	0.0406747	0.0932856	RP11-251G23.2
0.792721	0.0496484	0.103566	AGAP9
0.792884	0.0455171	0.0989362	RP11-536C5.7
0.792967	0.0201339	0.0645902	CTC-439O9.1
0.793383	0.0240701	0.0707519	LINC00861
0.793515	0.04008	0.0927301	RP11-257O5.2
0.793515	0.0194154	0.0635719	CTC-325H20.7
0.793579	0.0161376	0.0589742	CTD-3234P18.6
0.794009	0.0334604	0.0836193	MYCBPAP
0.794523	0.0175968	0.0608542	WNT9B
0.795953	0.00704847	0.0428417	RIPPLY3
0.796037	0.0215991	0.0669496	RPL10P19
0.796311	0.0102124	0.049453	LINC00240
0.796427	0.0236789	0.0700693	CTD-2538G9.5
0.796546	0.0321833	0.081702	TCTE1
0.797035	0.0295199	0.0780939	TMEM92-AS1
0.797345	0.0148172	0.0576552	STAB2
0.797961	0.00481249	0.0366692	TCF24
0.798453	0.0458355	0.0993759	RP11-400L8.2
0.79876	0.0234164	0.0697608	ASLP1
0.798976	0.0408001	0.093439	RP4-563E14.1
0.798985	0.0261812	0.0737986	ABCB11
0.79912	0.012159	0.0530501	WDR72
0.799233	0.0224779	0.0684466	MAFA-AS1
0.799482	0.00698007	0.0428136	ZNF578
0.799795	0.0475797	0.101248	LHX4
0.799905	0.0272387	0.0752551	KLKB1
0.800346	0.047991	0.101654	CERS3
0.801376	0.0281369	0.0764584	RP4-681N20.5
0.801657	0.0267721	0.0745503	BX470102.3
0.802301	0.046009	0.099478	PHBP9
0.802768	0.0252665	0.0725348	DDIT4L
0.803677	0.0152901	0.0586577	UMODL1
0.803766	0.0361408	0.0876261	TBC1D3L
0.803835	0.0238358	0.0704156	HGFAC
0.805039	0.0253905	0.0726936	LINC01372
0.805409	0.0123835	0.0535875	LINC00907
0.805514	0.0463801	0.0998457	RP11-135N5.3
0.805832	0.0470087	0.100661	IGKJ4
0.806319	0.0341552	0.0845207	RP11-311F12.1
0.806598	0.0352923	0.0862893	RP11-1069G10.1
0.806957	0.0176103	0.0608542	RP11-48G14.1
0.806981	0.0447349	0.0982074	RP11-386I23.1
0.807414	0.0247125	0.0718021	RP11-981P6.1
0.807461	0.013638	0.0559486	RP11-430C7.5
0.807899	0.0393342	0.0917645	RP11-496I9.1
0.807917	0.0245814	0.0715785	DKKL1
0.808276	0.0388832	0.0913464	DRICH1
0.808291	0.0417884	0.0949215	RP11-426J5.3
0.808351	0.00842383	0.0460087	LINC00908
0.808771	0.0260732	0.0736185	IL21R-AS1
0.809282	0.0208675	0.0656206	CHRNA7
0.809421	0.0284776	0.0770674	NRIR
0.809443	0.0426902	0.096103	AC138035.2
0.80981	0.0297791	0.0785787	AC002064.4
0.809958	0.0242134	0.0709063	RN7SKP16
0.810128	0.0214158	0.0666551	SLC34A3
0.810242	0.0229705	0.0691337	CDHR4
0.810339	0.00979086	0.0486841	DCST2
0.811265	0.0399156	0.0925774	USP6
0.811419	0.0269511	0.0747731	RP11-341G23.4
0.811911	0.0496156	0.103566	RP11-113C12.4
0.812233	0.0316258	0.0809804	RP11-823P9.3
0.812268	0.0439305	0.09728	C14orf105
0.812394	0.0437653	0.0971583	LINC00954
0.813107	0.04419	0.097691	RP11-98G7.1
0.813329	0.0102217	0.049453	MAPK8IP1P2
0.814848	0.0429284	0.0962857	AGBL2
0.814856	0.0471551	0.10075	AC104653.1
0.814928	0.0459412	0.0994575	SLC28A2
0.815149	0.0400063	0.0926645	RP11-359K18.4
0.815776	0.0372946	0.08948	RSPO4
0.816514	0.0192361	0.0634167	LRRC74B
0.816568	0.0386795	0.091108	CTD-2537I9.12
0.816699	0.0416473	0.0946824	DQX1
0.816728	0.0331317	0.0833097	RP11-536C12.1
0.818898	0.018093	0.0616983	TSIX
0.819316	0.0130086	0.0546814	EXPH5
0.819355	0.0375959	0.0898359	HEXDC-IT1
0.819637	0.0427794	0.09614	RP11-1376P16.2
0.819728	0.022387	0.06835	RP11-116O18.3
0.820354	0.0278198	0.0761778	KB-208E9.1
0.821117	0.0355173	0.0867408	BPIFB4
0.821589	0.0295097	0.0780939	RP11-398J13.1
0.821726	0.0303086	0.0792526	RP11-288L9.4
0.823542	0.014229	0.0567172	USP32P1
0.824488	0.0288261	0.0773768	RP11-430C7.4
0.824585	0.0495356	0.103492	ACMSD
0.828171	0.0486772	0.102552	RP3-510O8.4
0.828203	0.0468721	0.10047	RP11-20G13.3
0.829397	0.0153247	0.0586577	ST6GALNAC2
0.829605	0.0279918	0.0763514	LINC00310
0.829647	0.0415022	0.0944743	CTBP2P8
0.829976	0.0176763	0.0608542	LINC01305
0.830238	0.0393363	0.0917645	ABCA10
0.831256	0.0171205	0.0602764	OTX1
0.832236	0.0384576	0.0907906	CTBP1-AS
0.833592	0.011855	0.0524643	VWDE
0.834434	0.0324836	0.0822226	GRB7
0.834519	0.0148143	0.0576552	CFAP57
0.835155	0.0242392	0.0709334	ANKK1
0.836067	0.0233524	0.0696883	TP63
0.836455	0.0350655	0.0859138	PKD1L2
0.836564	0.0365411	0.0881923	AL592528.1
0.837863	0.0367274	0.0884699	ANO9
0.838247	0.0476376	0.10128	CTD-2521M24.13
0.839233	0.0464201	0.0998655	RP13-554M15.2
0.840914	0.0344607	0.0848579	GDF5
0.842201	0.0201032	0.0645902	SCGN
0.843175	0.0458891	0.0994107	RPL23AP64
0.843533	0.0459483	0.0994575	LPAL2
0.844003	0.0443493	0.097812	FGF18
0.845133	0.0429356	0.0962857	GALNT3
0.845151	0.043482	0.0969192	CLNK
0.846956	0.0454849	0.0989362	TDH
0.847099	0.0471086	0.100691	RP11-246E12.2
0.848755	0.0429899	0.0962857	ELF3
0.848949	0.042332	0.0957438	ZNF663P
0.850054	0.0439225	0.09728	RP11-723O4.6
0.852621	0.0326353	0.0823748	C6
0.877874	0.0311144	0.0804093	ADGRD2
0.880151	0.0399676	0.0926561	DMKN
0.888154	0.0319984	0.0813755	CYP4F12
1.10022	0.0194479	0.0635996	MAG
1.11838	0.0377874	0.0902529	FA2H
1.11907	0.0165307	0.0596686	NKX6-2
1.12077	0.023325	0.0696457	OPALIN
1.12242	0.0162293	0.0591653	CNDP1
1.12851	0.016031	0.0589742	KLK6
1.12886	0.0455502	0.0989435	PLP1
1.13107	0.0395373	0.0920622	PLPPR3
1.1312	0.0392209	0.0917341	SYT13
1.132	0.0375446	0.0897616	GJB1
1.13559	0.0442442	0.097729	CARNS1
1.13801	0.025998	0.0735567	GPR12
1.13902	0.0335552	0.0836812	TMEM125
1.14084	0.0270754	0.0749997	SLC5A11
1.14168	0.0340267	0.0843569	ASIC2
1.14169	0.0396584	0.092263	NEFM
1.14473	0.02536	0.0726848	ELFN2
1.14573	0.0482358	0.101906	RP5-1177M21.1
1.14718	0.0258799	0.073419	RP5-1119A7.17
1.14762	0.0460662	0.0994819	GREM1
1.14858	0.0310054	0.0803158	TMEM235
1.15101	0.0246378	0.0717032	NPPA
1.15101	0.0124726	0.0537117	CPLX2
1.15205	0.0402465	0.0928145	JPH3
1.15494	0.0186395	0.062502	RP11-713C5.1
1.15516	0.023484	0.069766	MMD2
1.15738	0.0363558	0.0880263	HAPLN2
1.15769	0.0494978	0.103456	CHRM1
1.15774	0.0295346	0.0780939	NEUROD6
1.16405	0.0415484	0.0945386	MPPED1
1.16483	0.0292131	0.077784	HES5
1.16613	0.0112113	0.0514183	MBP
1.16673	0.043444	0.0968923	GPR27
1.16708	0.00550325	0.0384485	MSLN
1.17097	0.0191006	0.063088	RP11-275H4.1
1.17135	0.00849355	0.0461602	SLC18A3
1.17389	0.0160036	0.0589742	AFF2
1.17407	0.0252088	0.072448	ERMN
1.17731	0.0434397	0.0968923	CRHBP
1.17754	0.00274045	0.0305321	KLRC2
1.17812	0.0231709	0.0694756	RP11-298D21.1
1.18144	0.0153152	0.0586577	RP11-676J15.1
1.18335	0.0469511	0.100599	GPR62
1.18395	0.022095	0.0677771	OPRK1
1.18683	0.00249574	0.0298221	NETO1
1.18738	0.0292965	0.0778492	FXYD7
1.1894	0.00745655	0.043761	COL26A1
1.18973	0.0147858	0.0576213	HPR
1.19156	0.0342551	0.0845951	RASGEF1C
1.19251	0.0478895	0.101535	FAM155A
1.19269	0.0409918	0.0937564	BTBD11
1.19444	0.0239449	0.0706194	RNF128
1.19655	0.0313417	0.0806535	SPOCK1
1.1966	0.00496446	0.0370699	TMEM132C
1.19849	0.00222948	0.0293693	GABRA3
1.20057	0.019752	0.0642367	CNTNAP2
1.20168	0.00390891	0.0342791	DACT2
1.20181	0.0308536	0.080174	SLC7A14
1.20195	0.0312326	0.0805111	HAMP
1.20229	0.0449572	0.0984535	AC013275.2
1.20453	0.0278139	0.0761778	S100A1
1.20731	0.00434603	0.035602	RP11-809C18.3
1.21051	0.0262361	0.0738072	HECW1
1.21238	0.00655549	0.0415347	C21orf33
1.21394	0.0223332	0.0682646	P2RY12
1.2159	0.00928141	0.0474645	LY6H
1.21622	0.0437125	0.0971583	NEFH
1.22099	0.0167743	0.0599602	NEUROD2
1.221	0.0401283	0.0927301	RP11-557H15.4
1.22398	0.0472275	0.100823	RP11-403A3.2
1.22604	0.0440435	0.0974894	LMO7-AS1
1.22621	0.00168	0.0266474	VAT1L
1.22926	0.0454912	0.0989362	MT3
1.23042	0.0253764	0.0726925	TMEM100
1.23127	0.0209569	0.0656907	EDIL3
1.2322	0.0188279	0.0627009	SNCG
1.23535	0.0359185	0.0872988	CNTN4
1.23703	0.0286229	0.0771447	CHADL
1.23757	0.0337867	0.0839586	FPR3
1.23937	0.0461249	0.0995139	PLLP
1.23978	0.022822	0.0689615	AGMO
1.24063	0.0251968	0.072448	CHRNA2
1.24105	0.048001	0.101654	SLC12A5
1.24161	0.0286	0.0771447	OR2L13
1.24274	0.000417772	0.0196646	TRH
1.24284	0.0185189	0.0623348	SNCB
1.24488	0.0256223	0.0730803	S1PR5
1.24884	0.0443708	0.097812	TTYH1
1.24979	0.0101078	0.0493995	TRPC7
1.2506	0.0395576	0.092069	CYP39A1
1.25193	0.00346298	0.0331743	SLC35F3
1.255	0.0442243	0.0977258	ANLN
1.25507	0.0384671	0.0907906	RASSF2
1.25527	0.00346182	0.0331743	RCAN2
1.25545	0.0444068	0.097812	TFPI
1.25622	0.0290706	0.0776285	KIRREL3
1.25758	0.0140919	0.0564531	RP11-357K6.1
1.25774	0.0169869	0.0601258	LINC00672
1.26068	0.0460485	0.0994819	NECAB2
1.26092	0.0382949	0.0907906	SLC1A1
1.26194	0.00460192	0.0360518	FRRS1L
1.26629	0.0115172	0.0519207	SPP1
1.26682	0.0450099	0.0984535	CST3
1.26823	0.00886442	0.0465178	RP11-710C12.1
1.26871	0.0213405	0.0665144	SNCA
1.26948	0.0491228	0.10296	C1QB
1.26997	0.0101836	0.049453	VSTM2L
1.27131	0.0202289	0.0647521	BIRC5
1.27207	0.0342643	0.0845951	RPL39L
1.27266	0.00145973	0.0257625	HS3ST4
1.27396	0.00253159	0.0298818	KCNK1
1.27447	0.0421701	0.0955714	RFPL1S
1.27519	0.0015603	0.0262767	KIAA1644
1.27537	0.0198699	0.0642643	AKR1C3
1.27561	0.023824	0.0704156	COLGALT2
1.2758	0.00470073	0.0363945	PPP1R16B
1.27586	0.0199212	0.0643673	SOHLH1
1.27647	0.0271155	0.0750217	CTD-2636A23.2
1.27752	0.0147867	0.0576213	ADAD2
1.27831	0.0226226	0.0686383	ST14
1.27892	0.0260755	0.0736185	NRGN
1.27907	0.0357286	0.0869856	FAM53B-AS1
1.28401	0.0189398	0.0628686	DLGAP3
1.28591	0.0162346	0.0591653	CACNG4
1.28626	0.0102758	0.0496242	ISLR2
1.28658	0.00309766	0.032409	RP11-44D5.2
1.28756	0.0147208	0.0575765	GPR153
1.28776	0.0109128	0.0507679	RP11-433J8.1
1.28857	0.0453467	0.0988859	CD14
1.29025	0.042183	0.0955714	C1QC
1.29276	0.0214476	0.0667147	FGF1
1.29317	0.032017	0.0813755	CHST7
1.29331	0.0251865	0.072448	RPL7P19
1.29351	0.00564796	0.0388587	LLNLF-96A1.1
1.29553	0.0383719	0.0907906	ANK3
1.2967	0.0129325	0.054615	PLAC8
1.30038	0.00786299	0.0448538	NAP1L6
1.30121	0.0106452	0.0504953	CLDN10
1.30142	0.00343118	0.0330494	CYS1
1.30406	0.0366595	0.0884157	SCG2
1.30494	0.0474226	0.101076	ADORA1
1.30866	0.0441011	0.097576	AC018647.3
1.30943	0.0317549	0.0810815	TREM2
1.31046	0.00571171	0.0390313	RN7SL471P
1.31051	0.00228678	0.02937	HOPX
1.31053	0.0499513	0.103952	ADAMTSL2
1.31057	0.0367023	0.0884603	RPS15AP1
1.31076	0.0142319	0.0567172	GAP43
1.31162	0.016132	0.0589742	RAPGEF5
1.31293	0.00372818	0.0342128	TMEM119
1.31511	0.0145546	0.0572047	AMZ1
1.31568	0.00153432	0.0259217	RP11-204E9.1
1.3159	0.0403879	0.0930188	CTD-2562J17.6
1.31591	0.0186	0.0624488	RP11-684N3.1
1.31909	0.0160479	0.0589742	RGS20
1.32033	0.036177	0.0876736	ARRB1
1.32096	0.0126106	0.053996	COBL
1.32099	0.0149446	0.0580227	STXBP6
1.32101	0.0206573	0.0653888	KIF5A
1.3218	0.0243899	0.0711776	LINC01971
1.32206	0.018758	0.0626215	OLFM1
1.32343	0.0106916	0.0505467	SYNDIG1
1.32368	0.0491628	0.10296	NECTIN1
1.32388	0.0174833	0.0608366	FAM89A
1.3243	0.0255272	0.0728877	LMF1-AS1
1.32511	0.0386327	0.0910771	TSPAN7
1.32638	0.0425596	0.0959351	LILRB4
1.32846	0.0231234	0.0693965	MGAT5B
1.33159	0.0217958	0.0673182	HMMR
1.33298	0.00860093	0.0463154	PDGFRA
1.33352	0.0305477	0.0796061	SOX2-OT
1.3336	0.0127785	0.054319	ADGRE1
1.33387	0.0138292	0.0560771	ADAP1
1.33466	0.0326965	0.08249	SIGLEC9
1.33561	0.00925069	0.0474008	UNC5A
1.33625	0.0229136	0.0690687	OLFML3
1.33713	0.00741003	0.0436837	BOK
1.3378	0.0170291	0.0601537	RP5-859M6.1
1.33792	0.0224833	0.0684466	UNC5C
1.3389	0.00645111	0.0413159	ATP5EP2
1.33897	0.000725993	0.0225773	VAX1
1.33973	0.0201417	0.0645902	GLDC
1.33987	0.0301054	0.0789908	FCGR3A
1.34272	0.0188919	0.0627909	RP3-395M20.12
1.34375	0.0489012	0.102754	VAMP8
1.34421	0.0455912	0.0989435	TNFRSF12A
1.3465	0.00634293	0.0411047	HSPA1A
1.34682	0.0209531	0.0656907	IGFBP7
1.34837	0.0205834	0.0653275	RP5-1052M9.1
1.35081	0.00669031	0.0419175	RP11-403A3.3
1.35237	0.0375385	0.0897616	IKZF1
1.35512	0.00803089	0.0452353	CEACAM5
1.35622	0.0192814	0.0635266	RAI2
1.3566	0.0236291	0.0700693	CABLES1
1.35676	0.0476692	0.10128	RP11-303E16.2
1.35689	0.0470919	0.100691	GNGT2
1.35753	0.0284704	0.0770674	SYNJ2
1.35856	0.0475633	0.101248	GMFB
1.36	0.00904493	0.0468458	BASP1
1.36133	0.0173888	0.0606542	FBXL16
1.36193	0.0123629	0.0535547	CABP1
1.36462	0.0299562	0.0788102	KLHL6
1.36589	0.0475455	0.101248	CNP
1.36838	0.0383883	0.0907906	ARHGAP44
1.36847	0.00842391	0.0460087	TMIGD3
1.36873	0.0263367	0.0740002	CA14
1.36918	0.0185014	0.0623156	AC004158.3
1.36918	0.0131172	0.0548764	PADI2
1.37046	0.00321172	0.0325856	RP11-482M8.3
1.37101	0.0378278	0.0903086	HRH1
1.37147	0.0406891	0.0932856	SULF2
1.37149	0.0203943	0.0650304	FAM184B
1.37274	0.046523	0.100006	GSN
1.37274	0.0435488	0.0969625	CCRL2
1.37309	0.0324449	0.0822083	LINC01003
1.37316	0.0142888	0.0567265	IGSF21
1.37336	0.0240352	0.0707279	SRD5A1
1.37368	0.00756605	0.0439662	RPL10AP6
1.3751	0.000161388	0.0136832	KCNK9
1.37614	0.0456173	0.0989435	PPDPF
1.37668	0.017388	0.0606542	SUSD3
1.37708	0.0231767	0.0694756	ASPHD1
1.37745	0.0437504	0.0971583	THY1
1.37867	0.0388206	0.0912906	SIRT2
1.37868	0.0298664	0.0786131	ATP6V1G2
1.37876	0.0207819	0.0655305	CCND1
1.379	0.0108545	0.0507679	RP4-640H8.2
1.37917	0.0248458	0.0719065	PMEPA1
1.38233	0.0264654	0.0742436	FAM43A
1.38277	0.000506666	0.0204163	CELP
1.38578	0.0274383	0.0755697	NCKAP1L
1.3872	0.0265742	0.07432	SEC14L1
1.38959	0.00492249	0.0369199	MAP6D1
1.39263	0.0236745	0.0700693	HAVCR2
1.39351	0.00541309	0.03836	MTCO3P17
1.39361	0.0200237	0.0644856	STK26
1.39378	0.0258749	0.073419	THEMIS2
1.39429	0.0449393	0.0984535	ARHGAP30
1.3954	0.00524533	0.0378925	NKAPL
1.39593	0.0350403	0.0859032	CHRD
1.39616	0.00386428	0.0342325	LINC01315
1.39701	0.0155385	0.0588016	STX1B
1.39831	0.0107915	0.0506581	PRKCQ
1.39963	0.00435122	0.035602	SNX10
1.40326	0.0298079	0.0786096	SLC22A18
1.40338	0.0138733	0.0561299	AC007969.5
1.40362	0.017693	0.0608721	RAMP1
1.4037	0.0314364	0.0806577	CTSS
1.40377	0.00895688	0.0466325	LPAR5
1.4047	0.0208918	0.0656423	CENPN
1.40665	0.0182026	0.0618607	HCST
1.40764	0.0144176	0.0568921	SLAIN1
1.40812	0.00820795	0.0455442	SCD5
1.40856	0.0463513	0.0998393	STXBP2
1.40875	0.0128174	0.0543531	LY86
1.40876	0.0157928	0.0588379	DBNDD1
1.40878	0.00589357	0.0398023	SCARNA7
1.4088	0.0268251	0.0746192	ARL11
1.41149	0.00754513	0.0439327	SEMA7A
1.4122	0.0016228	0.0266474	EIF1P3
1.41316	0.0428262	0.0961829	RP11-428J1.4
1.41381	0.0042105	0.035602	RP11-174J11.1
1.41381	0.00212527	0.0293527	RP11-221N13.3
1.41521	0.0110692	0.0510079	RPS15AP17
1.41596	0.0290689	0.0776285	TMEM132A
1.41654	0.0451464	0.0986505	APOBR
1.41776	0.0349501	0.0858014	LGALS9
1.41797	0.0307138	0.0798891	RNASET2
1.41902	0.0374057	0.0896303	PIK3IP1
1.4194	0.0232559	0.0695178	GNA15
1.422	0.0254613	0.0727388	CEND1
1.42258	0.0364679	0.0881363	TMEM121
1.42273	0.0106472	0.0504953	ADGRG1
1.42279	0.011273	0.0514766	SASH3
1.42343	0.0138303	0.0560771	ALOX5AP
1.42371	0.0205289	0.0652467	TBXAS1
1.42456	0.0304671	0.0794427	IL12RB1
1.42502	0.0211993	0.066237	SLA
1.42798	0.0136806	0.0559549	PDE2A
1.4302	0.023391	0.0697247	VAV1
1.43076	0.019802	0.064241	SNX20
1.43143	0.0169269	0.0601258	CEBPA
1.43278	0.012955	0.0546178	B3GAT1
1.43499	0.0178834	0.0612096	RAP2A
1.43588	0.0205344	0.0652467	SAMSN1
1.43616	0.0156432	0.0588016	TNS3
1.43706	0.00372931	0.0342128	RPS2P5
1.43867	0.00858505	0.0463001	NECAB1
1.43878	0.0382848	0.0907906	RASSF5
1.43886	0.0161072	0.0589742	CD300C
1.43903	0.00108363	0.0242442	AC105399.2
1.44026	0.0300374	0.0789452	IGSF6
1.44043	0.0425612	0.0959351	MTSS1L
1.44055	0.0260672	0.0736185	FAM105A
1.44077	0.041105	0.0938125	NAP1L5
1.44569	0.00300665	0.0320353	SOWAHD
1.44821	0.0280542	0.0763514	TYROBP
1.44858	0.026935	0.0747676	AXL
1.44898	0.0249034	0.0720007	SLC7A7
1.44911	0.011379	0.0516647	HRH2
1.44921	0.0165638	0.0597407	EBI3
1.44988	0.0210282	0.0658361	FYB
1.4506	0.00755198	0.0439327	RPP25
1.45076	0.0401096	0.0927301	SQRDL
1.4515	0.0197953	0.064241	TOR4A
1.45172	0.00893326	0.0466325	LHPP
1.45347	0.0300358	0.0789452	GIMAP4
1.45368	0.0217735	0.0673182	PIK3AP1
1.45454	0.0185613	0.0623584	SPINT2
1.45503	0.0231892	0.0694756	BZW2
1.45536	0.0314195	0.0806535	TMEM86A
1.45754	0.0278775	0.076184	FUOM
1.45858	0.0138203	0.0560771	ENOX1
1.45899	0.033299	0.0833739	GAPDHP1
1.45999	0.0241468	0.0709063	TGFBR2
1.46096	0.000598885	0.0213773	ELFN1
1.4623	0.0285052	0.0771027	ITPK1
1.46272	0.022611	0.0686383	CD53
1.46307	0.0188358	0.0627009	RP11-864N7.2
1.46427	0.00535714	0.0381272	FPR1
1.46563	0.0106143	0.0504953	PDE1B
1.46594	0.00651284	0.0414439	RP11-472N13.3
1.46679	0.0138351	0.0560771	PTTG1
1.46901	0.0401755	0.092772	POLD4
1.47121	0.0190842	0.0630734	FCER1G
1.47352	0.0454886	0.0989362	MANEA
1.47474	0.0065674	0.0415411	GPX1P1
1.47491	0.0467188	0.100304	NINJ1
1.47541	0.017777	0.0610023	CEACAM21
1.47603	0.0424515	0.0958922	SNHG9
1.47737	0.0468416	0.100445	TGFB1
1.47934	0.00634011	0.0411047	SHTN1
1.48013	0.00429487	0.035602	LINC00634
1.48013	0.0429535	0.0962857	PEA15
1.48169	0.0166003	0.0597741	KCNE3
1.48202	0.041429	0.0943482	RASL11A
1.48303	0.0465179	0.100006	RPS8
1.48439	0.00535189	0.0381272	RP11-3P17.5
1.4848	0.0193737	0.0635535	HCK
1.48597	0.0081456	0.0454724	PCED1B-AS1
1.487	0.015345	0.0586577	APLP1
1.48701	0.00711645	0.0428694	RP11-1081M5.2
1.4873	0.010191	0.049453	ABCA2
1.48746	0.0410603	0.0937678	RPL10A
1.49107	0.00600087	0.0398793	SCRG1
1.49115	0.0393401	0.0917645	CTDSP2
1.49128	0.0297541	0.0785519	TSC22D4
1.49166	0.0473673	0.101076	ARPC1B
1.49177	0.019369	0.0635535	GPR155
1.49325	0.0209098	0.0656596	CRIM1
1.49385	0.0309114	0.0802335	GIMAP1
1.4944	0.0460725	0.0994819	RP11-423H2.1
1.49527	0.0318132	0.0811913	SASH1
1.49567	0.0123989	0.0536103	FAM50B
1.49692	0.00752937	0.0439264	HTRA1
1.49703	0.0105371	0.0504713	ELMO1
1.49806	0.0434927	0.0969192	COMMD6
1.49854	0.0203004	0.0648631	UCP2
1.49947	0.0310042	0.0803158	ARHGAP22
1.5007	0.0129864	0.0546571	RCSD1
1.502	0.0447673	0.0982074	HYAL2
1.50234	0.0339945	0.0843569	DNAJC15
1.504	0.00597607	0.0398786	GPR158
1.50406	0.0499212	0.10393	RAB40B
1.50411	0.00121521	0.0243555	SERPINI1
1.50672	0.026799	0.0745858	LINC00888
1.50709	0.025705	0.0731194	NPC2
1.50864	0.0310402	0.0803158	ARHGDIB
1.50935	0.00750365	0.043893	DLG2
1.51095	0.0296997	0.0784476	RPS2
1.51138	0.0342295	0.0845951	LYL1
1.51181	0.018165	0.0618125	TNFRSF1B
1.51204	0.00878187	0.0465178	METRN
1.51261	0.00378092	0.0342221	PLEKHB1
1.51352	0.0316271	0.0809804	RPLP1
1.514	0.00521723	0.0377927	EPB41L3
1.51435	0.00202842	0.0290685	PSD
1.51607	0.00671908	0.0420479	ABI3
1.51658	0.0127156	0.0541386	FSCN1
1.51726	0.00692516	0.0426809	LINC01750
1.52038	0.0172784	0.060549	TRPV2
1.5223	0.0115302	0.0519243	FAM107B
1.52262	0.0161103	0.0589742	SPI1
1.52293	0.0236932	0.0700725	ENG
1.52316	0.0293261	0.0778888	SPATA2L
1.5239	0.0031113	0.032409	SEMA6B
1.52508	0.0197819	0.064241	RP11-380L11.4
1.52637	0.0158726	0.0588935	SNN
1.52785	0.0493023	0.103129	DNASE1L1
1.52935	0.0107914	0.0506581	GPRC5B
1.53006	0.0140541	0.0564531	NACC2
1.53075	0.0230144	0.0691872	WAS
1.53379	0.0138481	0.0560771	LAT2
1.53572	0.0268443	0.0746333	SLC15A3
1.53589	0.0238714	0.0704472	RAP1B
1.53775	0.0130896	0.0548477	HN1
1.53873	0.0022549	0.0293693	PTER
1.53874	0.000556989	0.0210375	LINC00551
1.54048	0.0129121	0.054615	RP11-571F15.3
1.54104	0.0116535	0.0520912	SYK
1.5434	0.00430096	0.035602	NFAM1
1.54713	0.0181905	0.0618593	KCNAB2
1.54782	0.0432759	0.0967215	IL13RA1
1.5481	0.0140034	0.0563947	VSIG10L
1.54824	0.0438716	0.0972716	Sep/07
1.54864	0.0107756	0.0506581	SRGN
1.55069	0.00249074	0.0298221	BAMBI
1.55092	0.00379253	0.0342221	RP11-490M8.1
1.55183	0.0364462	0.0881247	TEF
1.55407	0.0288594	0.07739	TST
1.55418	0.0447447	0.0982074	PWWP2B
1.55471	0.00245041	0.0296676	PIP4K2A
1.55548	0.0249206	0.072011	GPSM3
1.55699	0.0223795	0.06835	LST1
1.55979	0.00311993	0.032409	LINGO3
1.56162	0.00769912	0.0443623	EVI2A
1.56202	0.0198549	0.0642643	RP5-1198O20.4
1.56234	0.00190394	0.028281	NRIP3
1.56249	0.027751	0.0761137	TMEM30A
1.56483	0.000560946	0.0210375	NINJ2
1.56681	0.0301843	0.0791079	CCND3
1.56905	0.0144202	0.0568921	PTENP1
1.57181	0.0301145	0.0789908	SPARC
1.57238	0.00972081	0.0484633	KCNQ1
1.57347	0.0228554	0.0690231	PARK2
1.57658	0.0355335	0.0867408	SLC25A15
1.57709	0.0130191	0.0546823	RAB31
1.57735	0.0454161	0.0989129	SERINC1
1.57736	0.00465706	0.0362338	NIPAL3
1.57781	0.0282007	0.076553	CIB2
1.5786	0.00247747	0.0298221	PTN
1.57893	0.029551	0.0780939	CALHM2
1.58353	0.00315318	0.032409	GAPDHP40
1.58363	0.0170931	0.0602588	PTPRE
1.58396	0.00478583	0.0366692	LAPTM5
1.58472	0.00744865	0.043761	CORO1A
1.58581	0.00968937	0.0484633	RP11-475C16.1
1.58731	0.018326	0.0620181	PRR7
1.5877	0.0120183	0.0527224	CRYL1
1.58775	0.00720947	0.0429629	TMSB4XP8
1.58837	0.00919679	0.0472245	TP53INP2
1.5911	0.0132004	0.0549637	TSPAN13
1.59284	0.00274387	0.0305321	SCARNA9
1.59335	0.0283221	0.0768036	FURIN
1.59682	0.0193179	0.0635348	SH2B3
1.5987	0.0114753	0.0518279	FRMD4A
1.59872	0.01543	0.0587222	STMN3
1.599	0.00710379	0.0428694	ATP6V0E2
1.60117	0.00424855	0.035602	TSPAN15
1.60315	0.0375478	0.0897616	COMT
1.60539	0.000380752	0.0186428	RP11-503C24.6
1.60645	0.00379275	0.0342221	COTL1
1.60943	0.00628703	0.0410593	SYNGR2
1.60964	0.00466011	0.0362338	CHST2
1.61047	0.035639	0.0868475	AES
1.61293	0.0238732	0.0704472	KIAA0930
1.61339	0.00297297	0.0319777	PLPP3
1.61472	0.0185609	0.0623584	COPS9
1.6148	0.0187094	0.0625886	HSD17B12
1.61552	0.0111477	0.0511708	FCHO1
1.61686	0.00573552	0.0390843	H2AFX
1.61695	0.046392	0.0998457	ZNF428
1.61824	0.0423234	0.0957438	CRIPT
1.61853	0.0493382	0.103164	ZNF771
1.61924	0.00551454	0.0384709	AP1S3
1.6238	0.00855267	0.0462439	UBBP4
1.62402	0.0092833	0.0474645	MFNG
1.62444	0.0300974	0.0789908	PSMB10
1.62661	0.0173666	0.0606542	TPST1
1.62772	0.0222988	0.0681989	MZT2B
1.62788	0.0383811	0.0907906	GIMAP2
1.62823	0.0285236	0.0771129	CHMP5
1.62873	0.000681	0.0221702	QDPR
1.62893	0.00340077	0.0329381	PTAFR
1.62907	0.0478401	0.101476	DGCR2
1.62907	0.0307457	0.0799327	DNPH1
1.62953	0.0348206	0.0856026	ABHD6
1.62962	0.0380482	0.0905485	RP11-61K9.3
1.63298	0.013766	0.0560771	NXT2
1.63618	0.0109749	0.0509082	FAM110A
1.63627	0.0487314	0.102564	RP11-395A13.2
1.63629	0.0498436	0.10381	DTD2
1.63715	0.012007	0.0527224	ZCCHC24
1.63726	0.0180494	0.0616174	GAL3ST4
1.63758	0.0154948	0.0587779	SHISA4
1.63886	0.0262336	0.0738072	SRI
1.6389	0.0025801	0.0300519	TTYH3
1.64313	0.00453337	0.0358188	LINC00957
1.64581	0.00665381	0.0418375	PYCARD
1.64704	0.00885734	0.0465178	FAM212A
1.64769	0.0133291	0.0551952	ACOT7
1.64945	0.0401363	0.0927301	SNX3
1.64969	0.0278695	0.076184	SLC9A7
1.64971	0.0313836	0.0806535	ZNF219
1.64974	0.0128158	0.0543531	CLDND1
1.65034	0.00560128	0.0388587	EHD3
1.65036	0.0290028	0.0775828	RPP25L
1.65105	0.0427566	0.0961297	SGCB
1.65135	0.017981	0.0615029	INPP5F
1.65219	0.0438163	0.0971899	CMTM3
1.65286	0.0184133	0.0621375	TSPAN3
1.65563	0.00252089	0.0298221	S100A16
1.65592	0.0110242	0.0509274	CAMK1
1.6584	0.0365063	0.0881888	TIMM13
1.65954	0.00543304	0.0384053	SFXN5
1.66159	0.0149382	0.0580227	ZNF467
1.66469	0.0167937	0.0599629	EHD1
1.66686	0.0277138	0.0760511	PLGRKT
1.66739	0.0379674	0.0904277	STXBP1
1.67107	0.00639921	0.041293	LYNX1
1.67164	0.0173267	0.0606179	ZNF843
1.67247	0.00684028	0.0423553	HIGD1A
1.67315	0.0243037	0.0710685	UBALD2
1.67343	0.00699346	0.0428136	HHEX
1.67376	0.0491609	0.10296	EEF1B2
1.67617	0.0411263	0.0938205	MRPS28
1.67654	0.0292948	0.0778492	TBC1D16
1.67781	0.0439006	0.09728	ELOB
1.6792	0.018706	0.0625886	VAMP5
1.67934	0.00697226	0.0428136	HIST2H2BE
1.67954	0.0226866	0.0687052	ATP5G3
1.67996	0.0308957	0.0802335	NDUFS4
1.68156	0.0294845	0.0780939	MRPS18A
1.68237	0.0335643	0.0836812	TMEM254
1.68255	0.0208725	0.0656206	RP11-420L9.5
1.68302	0.0228112	0.0689615	DCTN3
1.68499	5.46986e-05	0.00761174	RP11-524N5.1
1.68602	0.0487606	0.102564	PTRHD1
1.68705	0.0336001	0.0836915	MAP3K13
1.68971	0.000164817	0.0136832	HIST2H2AB
1.68999	0.00537998	0.038187	LIPA
1.6907	0.00545562	0.0384053	SLC29A3
1.69134	0.0012359	0.0243555	PRKCQ-AS1
1.69165	0.0140732	0.0564531	ZDHHC9
1.69791	0.0182628	0.0619443	PSAP
1.70047	0.0269184	0.0747609	MPP1
1.70052	0.0126014	0.053996	ZDHHC12
1.70103	0.0245421	0.0715032	PLA2G15
1.70173	0.0212057	0.066237	OSTF1
1.70403	0.00298872	0.0319777	FAM3C2
1.70477	0.00561311	0.0388587	PLIN3
1.70577	0.0418263	0.0949667	LMBRD1
1.70614	0.0344855	0.0848579	CLTA
1.70638	0.0269802	0.0748144	SLC9A3R2
1.70829	0.00285607	0.0312689	TMEM59L
1.70973	0.00242037	0.0296539	C12orf75
1.71149	0.027832	0.0761778	MPG
1.71157	0.0158099	0.0588379	SVIL-AS1
1.71188	0.0209384	0.0656907	SH3BP1
1.71278	0.0384363	0.0907906	PPP2CB
1.71429	0.0359398	0.0872988	PPIAP22
1.71593	0.00218426	0.0293693	UBASH3B
1.71676	0.0121747	0.0530747	ODC1
1.71806	0.0391025	0.0915929	COX4I1
1.71877	0.0175272	0.0608366	CDC25B
1.72048	0.0447174	0.0982074	RPL6
1.72272	0.0342116	0.0845951	HIGD2A
1.72476	0.0163883	0.0594139	BAG1
1.72558	0.0312422	0.0805111	SCAND1
1.72645	0.0285531	0.0771447	DCTPP1
1.7291	0.00563261	0.0388587	ABCA3
1.73232	0.0352315	0.0862519	OST4
1.73552	0.0318746	0.0813088	PGRMC1
1.73644	0.00245173	0.0296676	BIN1
1.73667	0.0470832	0.100691	NEDD8
1.73868	0.0443958	0.097812	RP11-64K7.1
1.74181	0.0106571	0.0504972	UBAP1
1.74804	0.034418	0.08481	LINC00998
1.74841	0.0009298	0.0236673	RGS10
1.74846	0.0159908	0.0589742	DHRS7
1.75208	0.00611798	0.0402387	NDFIP2
1.75366	0.0150481	0.0583276	B2M
1.754	0.026254	0.0738072	MFSD14A
1.75678	0.0112824	0.0514766	MZT1
1.75761	0.0316521	0.0809804	GABARAPL2
1.75944	0.00877568	0.0465178	CHST3
1.7595	0.0241809	0.0709063	SH3BGRL
1.76021	0.00476932	0.0366692	MGLL
1.76036	0.00135369	0.0251169	RP11-573G6.4
1.76081	0.0343374	0.08473	TSR3
1.76173	0.0364464	0.0881247	FAM213A
1.76174	0.0110736	0.0510079	TMBIM1
1.76387	0.0065562	0.0415347	ROM1
1.76473	0.0265837	0.07432	TP53TG1
1.76479	0.0158843	0.0588935	KPNA3
1.76832	0.0487995	0.102605	COX7C
1.76887	0.0150672	0.0583276	GUK1
1.76963	0.044422	0.097812	FLYWCH2
1.77007	0.016253	0.0591915	TAF13
1.77101	0.00858934	0.0463001	LYN
1.77155	0.00499957	0.0371317	RPS6KA1
1.77162	0.0287215	0.0771744	BCL2L1
1.77283	0.00407706	0.0351705	ITM2B
1.77381	0.00382376	0.0342221	GPR160
1.77458	0.0175987	0.0608542	APRT
1.77571	0.0132256	0.0549704	NAGA
1.77579	0.0400501	0.0927255	LINC00869
1.77606	0.0254429	0.0727388	SNX8
1.77723	0.0449775	0.0984535	FAHD1
1.77944	0.0406266	0.0932436	SNX6
1.77988	0.0100855	0.0493689	SIPA1
1.78351	0.0313048	0.0806332	ARPC4
1.78382	0.049183	0.102961	MSRA
1.78544	0.0303884	0.0792836	HUS1
1.78547	0.00872259	0.0465178	NME3
1.7858	0.0197114	0.064144	SNX29
1.78791	0.0344708	0.0848579	CHID1
1.78872	0.00240123	0.0296539	ARL2BP
1.79018	0.0018615	0.0279648	RPS27AP16
1.79034	0.0198426	0.0642643	TSPAN14
1.79266	0.0138496	0.0560771	C1orf54
1.7945	0.0113433	0.0516647	UCHL3
1.79479	0.0359943	0.0873663	METTL9
1.79538	0.0119551	0.0526134	RHOG
1.79593	0.00545302	0.0384053	CD151
1.79645	0.0172495	0.0605116	GMIP
1.79808	0.012538	0.0538156	HINT3
1.80166	0.0390796	0.0915929	ANAPC11
1.80253	0.038806	0.0912906	ITFG1
1.80383	0.0256761	0.0731194	PCMT1
1.80435	0.0298205	0.0786096	HMBS
1.80476	0.0121234	0.0529823	SUCLA2
1.80541	0.0182695	0.0619443	TIGAR
[truncated: 543 more rows]

## Sheet: Overlapping_genes_CorCox
ACAD10
ACOT7
AF131215.2
AKR1B1
AMY2B
ANLN
AP1S1
APBB3
APRT
ARPC1A
BIRC5
BOLA3
C4orf47
C7orf50
CALM2
CAPN1
CBFA2T2
CCDC30
CCDC57
CCND1
CCNL1
CCNL2
CENPN
CFAP44
CIAPIN1
CLEC2D
CLTB
CMC2
COX5A
CROCCP3
CRYGS
CSAD
CTNNBIP1
CYB5B
DNHD1
EXTL3-AS1
FTX
GOLGB1
GSTO1
HERC2P2
HKR1
HMBS
ITGB1BP1
KANTR
KAT2A
KIF27
LENG8
LENG8-AS1
LIME1
LINC00907
LINCR-0001
LRP2BP
MASP2
METTL9
MGMT
MIA3
MRNIP
MRPL3
MZF1
MZT1
NBPF11
NKTR
NQO1
NTAN1
ODC1
OGT
PABPC1L
PGD
PGP
PNISR
PPIAP22
PPP1CA
PRKCQ-AS1
PSMA3-AS1
PTCH2
PTOV1-AS1
PTOV1-AS2
RAB35
RAD52
RASL11A
RBM5
RNF19A
RNPC3
RPLP1
RPP25
RPS2
RSRP1
SH3BGRL3
SLC25A25-AS1
SWT1
SYNJ2
SZT2
TBXAS1
TMEM91
TNFRSF12A
TPM3
TRIM52
TTLL3
TUBGCP6
TWF2
VMAC
WDR19
WSB2
YWHAH
YWHAQ
ZMAT1
ZNF10
ZNF224
ZNF234
ZNF251
ZNF285
ZNF333
ZNF471
ZNF491
ZNF493
ZNF540
ZNF547
ZNF548
ZNF585B
ZNF891
ZSCAN30

## Sheet: Correlation_cell_Overlap
coefficient	p	p.adj	gene
-0.521053	0.0221606	0.0879444	ACAD10
0.610526	0.00549733	0.0573238	ACOT7
-0.561404	0.0123805	0.0717214	AF131215.2
0.480702	0.037218	0.101577	AKR1B1
-0.763567	0.000142291	0.026893	AMY2B
0.677193	0.0014475	0.0512298	ANLN
0.45614	0.0496554	0.117863	AP1S1
-0.487719	0.0341506	0.0987297	APBB3
0.605263	0.00603381	0.0584816	APRT
0.475439	0.039655	0.103734	ARPC1A
0.549123	0.01489	0.0755492	BIRC5
0.515789	0.0237918	0.0890426	BOLA3
-0.767003	0.000127255	0.026893	C4orf47
0.5	0.029258	0.0929373	C7orf50
0.529825	0.0196392	0.0845995	CALM2
0.498246	0.0299213	0.0940561	CAPN1
-0.638596	0.00325269	0.0512298	CBFA2T2
-0.654386	0.00236693	0.0512298	CCDC30
-0.615789	0.00500052	0.055748	CCDC57
0.473684	0.0404941	0.104841	CCND1
-0.550877	0.0145085	0.0751262	CCNL1
-0.564912	0.0117297	0.0709414	CCNL2
0.682456	0.00128455	0.0512298	CENPN
-0.84386	5.60775e-06	0.00847892	CFAP44
0.661404	0.0020433	0.0512298	CIAPIN1
-0.666667	0.00182549	0.0512298	CLEC2D
0.47193	0.0413468	0.106501	CLTB
0.55614	0.0134107	0.0729387	CMC2
0.682456	0.00128455	0.0512298	COX5A
-0.603509	0.00622186	0.0587557	CROCCP3
-0.64386	0.00293129	0.0512298	CRYGS
-0.610526	0.00549733	0.0573238	CSAD
0.503509	0.027966	0.0929373	CTNNBIP1
0.491228	0.0326923	0.0974966	CYB5B
-0.585965	0.00837907	0.0636641	DNHD1
-0.485965	0.0348984	0.0988133	EXTL3-AS1
-0.645614	0.00283019	0.0512298	FTX
-0.492982	0.0319816	0.0974922	GOLGB1
0.521053	0.0221606	0.0879444	GSTO1
-0.533333	0.0186967	0.0829014	HERC2P2
-0.475439	0.039655	0.103734	HKR1
0.491228	0.0326923	0.0974966	HMBS
0.496491	0.0305962	0.0949927	ITGB1BP1
-0.482456	0.0364319	0.101074	KANTR
-0.636842	0.00336607	0.0513885	KAT2A
-0.72807	0.000409101	0.0441829	KIF27
-0.664912	0.00189583	0.0512298	LENG8
-0.621053	0.00454113	0.053642	LENG8-AS1
-0.559649	0.0127166	0.0722836	LIME1
-0.554133	0.0138213	0.0741059	LINC00907
-0.515789	0.0237918	0.0890426	LINCR-0001
-0.496491	0.0305962	0.0949927	LRP2BP
-0.526316	0.0206189	0.0870247	MASP2
0.507018	0.0267191	0.0926587	METTL9
0.709991	0.000660224	0.0489288	MGMT
-0.596491	0.00702252	0.0589892	MIA3
-0.507018	0.0267191	0.0926587	MRNIP
0.485965	0.0348984	0.0988133	MRPL3
-0.577193	0.00966536	0.0664274	MZF1
0.549123	0.01489	0.0755492	MZT1
-0.645614	0.00283019	0.0512298	NBPF11
-0.503509	0.027966	0.0929373	NKTR
0.582456	0.00887579	0.0639842	NQO1
0.461404	0.046756	0.114208	NTAN1
0.559649	0.0127166	0.0722836	ODC1
-0.614035	0.00516185	0.055748	OGT
-0.505263	0.027337	0.092676	PABPC1L
0.503509	0.027966	0.0929373	PGD
0.529825	0.0196392	0.0845995	PGP
-0.550877	0.0145085	0.0751262	PNISR
0.540351	0.0169195	0.0799446	PPIAP22
0.475439	0.039655	0.103734	PPP1CA
0.561404	0.0123805	0.0717214	PRKCQ-AS1
-0.498246	0.0299213	0.0940561	PSMA3-AS1
-0.738596	0.000304302	0.0353926	PTCH2
-0.649123	0.00263663	0.0512298	PTOV1-AS1
-0.517544	0.0232379	0.088503	PTOV1-AS2
0.517544	0.0232379	0.088503	RAB35
-0.601754	0.00641467	0.0587817	RAD52
0.489474	0.0334153	0.0979145	RASL11A
-0.607018	0.00585043	0.0574406	RBM5
-0.62807	0.00398305	0.053602	RNF19A
-0.470175	0.0422132	0.107815	RNPC3
0.55614	0.0134107	0.0729387	RPLP1
0.463973	0.0453886	0.112647	RPP25
0.507018	0.0267191	0.0926587	RPS2
-0.54386	0.0160828	0.0784426	RSRP1
0.482456	0.0364319	0.101074	SH3BGRL3
-0.491228	0.0326923	0.0974966	SLC25A25-AS1
-0.596491	0.00702252	0.0589892	SWT1
0.501754	0.0286063	0.0929373	SYNJ2
-0.6	0.00661232	0.0588107	SZT2
0.514261	0.0242829	0.09004	TBXAS1
-0.626316	0.00411697	0.053602	TMEM91
0.45614	0.0496554	0.117863	TNFRSF12A
0.457895	0.0486741	0.117004	TPM3
-0.484211	0.0356588	0.10003	TRIM52
-0.538596	0.0173506	0.0809696	TTLL3
-0.633333	0.00360264	0.0513885	TUBGCP6
0.507018	0.0267191	0.0926587	TWF2
-0.677193	0.0014475	0.0512298	VMAC
-0.638596	0.00325269	0.0512298	WDR19
0.470175	0.0422132	0.107815	WSB2
0.477193	0.0388294	0.103181	YWHAH
0.463158	0.0458188	0.112647	YWHAQ
-0.563158	0.0120516	0.0711796	ZMAT1
-0.524561	0.0211231	0.0870247	ZNF10
-0.496491	0.0305962	0.0949927	ZNF224
-0.505263	0.027337	0.092676	ZNF234
-0.654386	0.00236693	0.0512298	ZNF251
-0.47193	0.0413468	0.106501	ZNF285
-0.505263	0.027337	0.092676	ZNF333
-0.6	0.00661232	0.0588107	ZNF471
-0.45614	0.0496554	0.117863	ZNF491
-0.512281	0.0249308	0.0906138	ZNF493
-0.617544	0.00484334	0.0550611	ZNF540
-0.515789	0.0237918	0.0890426	ZNF547
-0.524561	0.0211231	0.0870247	ZNF548
-0.496491	0.0305962	0.0949927	ZNF585B
-0.524561	0.0211231	0.0870247	ZNF891
-0.626316	0.00411697	0.053602	ZSCAN30

## Sheet: CoxPH_tissue_Overlap
hazard.ratio	p.value	p.adj	gene
0.251076	0.00866127	0.0463571	ACAD10
1.64769	0.0133291	0.0551952	ACOT7
0.618316	0.0250424	0.0722052	AF131215.2
3.45091	0.00101429	0.0242442	AKR1B1
0.545471	6.38517e-05	0.00803923	AMY2B
1.255	0.0442243	0.0977258	ANLN
2.33323	0.000721347	0.0225773	AP1S1
0.459374	0.00315834	0.032409	APBB3
1.77458	0.0175987	0.0608542	APRT
1.81449	0.0452807	0.0988623	ARPC1A
1.27131	0.0202289	0.0647521	BIRC5
2.42129	0.00560592	0.0388587	BOLA3
0.750841	0.0286015	0.0771447	C4orf47
2.06868	0.0024446	0.0296676	C7orf50
1.83816	0.0128995	0.054615	CALM2
2.65887	0.00431237	0.035602	CAPN1
0.437101	0.0216714	0.0671345	CBFA2T2
0.628239	0.022903	0.0690687	CCDC30
0.524681	0.00314664	0.032409	CCDC57
1.37876	0.0207819	0.0655305	CCND1
0.484918	0.009939	0.0491006	CCNL1
0.455435	0.000193475	0.0141502	CCNL2
1.4047	0.0208918	0.0656423	CENPN
0.684786	0.0129411	0.054615	CFAP44
2.06789	0.012318	0.0534351	CIAPIN1
0.491725	0.00560133	0.0388587	CLEC2D
2.57124	0.00128744	0.0243555	CLTB
2.02638	0.0316801	0.0809804	CMC2
2.07948	0.0274133	0.0755401	COX5A
0.621749	0.0107057	0.0505467	CROCCP3
0.664687	0.0251368	0.0723984	CRYGS
0.529653	0.00447047	0.0357734	CSAD
2.0904	0.00401775	0.0348865	CTNNBIP1
1.82816	0.0288603	0.07739	CYB5B
0.639312	0.00767064	0.0443304	DNHD1
0.782803	0.0225001	0.0684584	EXTL3-AS1
0.665557	0.04116	0.0938568	FTX
0.474028	0.0394315	0.0918967	GOLGB1
1.91339	0.00262258	0.0302349	GSTO1
0.594793	0.00272679	0.0305321	HERC2P2
0.245828	0.00152242	0.0259217	HKR1
1.80435	0.0298205	0.0786096	HMBS
2.43232	0.0254485	0.0727388	ITGB1BP1
0.599548	0.0392443	0.0917341	KANTR
0.488279	0.00303676	0.0321167	KAT2A
0.491357	0.0050141	0.0371873	KIF27
0.54148	0.00455878	0.0358732	LENG8
0.470309	0.00233633	0.0295563	LENG8-AS1
0.594535	0.00420815	0.035602	LIME1
0.805409	0.0123835	0.0535875	LINC00907
0.717623	0.0079871	0.0452353	LINCR-0001
0.642281	0.0251984	0.072448	LRP2BP
0.753482	0.0158262	0.0588379	MASP2
1.79479	0.0359943	0.0873663	METTL9
1.85439	6.09198e-05	0.00791723	MGMT
0.47313	0.0247656	0.0718228	MIA3
0.601012	0.0374386	0.0896627	MRNIP
1.97343	0.0388005	0.0912906	MRPL3
0.510549	0.000971507	0.0238946	MZF1
1.75678	0.0112824	0.0514766	MZT1
0.413444	0.00899013	0.0467332	NBPF11
0.36996	0.00159428	0.0266252	NKTR
1.85399	0.00359106	0.0339099	NQO1
1.80946	0.0236593	0.0700693	NTAN1
1.71676	0.0121747	0.0530747	ODC1
0.373128	0.00141885	0.0253908	OGT
0.660204	0.00607594	0.0401119	PABPC1L
2.10839	0.0460142	0.099478	PGD
2.68497	0.00431943	0.035602	PGP
0.531787	0.0273879	0.0755094	PNISR
1.71429	0.0359398	0.0872988	PPIAP22
2.0908	0.0181573	0.0618125	PPP1CA
1.69134	0.0012359	0.0243555	PRKCQ-AS1
0.603834	0.0399161	0.0925774	PSMA3-AS1
0.699758	0.0234691	0.0697608	PTCH2
0.464486	0.0196336	0.0639695	PTOV1-AS1
0.545889	0.00112584	0.0242442	PTOV1-AS2
3.95656	0.00446242	0.0357734	RAB35
0.389611	0.00407428	0.0351705	RAD52
1.48202	0.041429	0.0943482	RASL11A
0.237124	0.000793441	0.0230534	RBM5
0.645789	0.0108676	0.0507679	RNF19A
0.509776	0.0038777	0.0342325	RNPC3
1.51352	0.0316271	0.0809804	RPLP1
1.4506	0.00755198	0.0439327	RPP25
1.51095	0.0296997	0.0784476	RPS2
0.601958	0.0125235	0.053797	RSRP1
1.90559	0.0026244	0.0302349	SH3BGRL3
0.66065	0.0277847	0.0761666	SLC25A25-AS1
0.389997	0.00366641	0.0340738	SWT1
1.35753	0.0284704	0.0770674	SYNJ2
0.343649	0.00206709	0.0291711	SZT2
1.42371	0.0205289	0.0652467	TBXAS1
0.709422	0.0405458	0.0931391	TMEM91
1.34421	0.0455912	0.0989435	TNFRSF12A
2.21228	0.0281988	0.076553	TPM3
0.508968	0.0279455	0.0762912	TRIM52
0.655465	0.012248	0.0533066	TTLL3
0.485069	0.0142161	0.0567172	TUBGCP6
2.00704	0.0222636	0.0681309	TWF2
0.476908	0.00806465	0.0453192	VMAC
0.359585	0.00197306	0.0287425	WDR19
2.46017	0.00138412	0.025326	WSB2
2.07008	0.00398824	0.0347667	YWHAH
2.10562	0.0106016	0.0504953	YWHAQ
0.688686	0.0259941	0.0735567	ZMAT1
0.538078	0.0066791	0.0418969	ZNF10
0.407634	0.00127181	0.0243555	ZNF224
0.309288	0.0026864	0.0304738	ZNF234
0.305892	0.000230754	0.0150645	ZNF251
0.703115	0.00839703	0.0460087	ZNF285
0.557593	0.0306034	0.0796803	ZNF333
0.254451	2.63805e-05	0.00599718	ZNF471
0.488869	0.0170235	0.0601537	ZNF491
0.669147	0.0258649	0.073419	ZNF493
0.597556	0.0214155	0.0666551	ZNF540
0.347809	0.000790695	0.0230534	ZNF547
0.289348	0.00197861	0.0287441	ZNF548
0.461897	0.0169576	0.0601258	ZNF585B
0.451166	0.00292745	0.0317872	ZNF891
0.362928	0.0116169	0.0520156	ZSCAN30

## Sheet: Gliotrain_validation 
Gene	Gene Name	Hazard Ratio	P. value	P. adj
RPS2		1.90726	0.0166892	0.144242
APRT		1.62663	0.0391046	0.26287
MGMT		1.21241	0.0247971	0.17851
ZNF471		0.691391	0.0148473	0.138194
ZNF540		0.670067	0.0196863	0.158803
ZMAT1		0.640285	0.00805741	0.0886315
ZNF585B		0.601317	0.00126864	0.0191882
ZNF493		0.598394	0.00602767	0.0729348
AMY2B		0.579735	0.0107665	0.108562
CLEC2D		0.560066	0.000288071	0.00497952
ZNF224		0.541813	6.76401e-05	0.00272815
ZNF547		0.520225	0.000166447	0.00335669
SWT1		0.47548	5.82486e-05	0.00272815
RNPC3		0.429284	0.00158665	0.0213316
FTX		0.382062	9.35806e-05	0.00283081
PSMA3-AS1		0.281694	4.93643e-05	0.00272815

## Sheet: TCGA_validation
Gene	Gene Name	Hazard Ratio	P. value	P. adj
ARPC1A	Actin Related Protein 2/3 Complex Subunit 1A	2.56874	0.0106238	0.677499
NTAN1	N-Terminal Asparagine Amidase	2.00886	0.043639	0.705497
RPP25	Ribonuclease P And MRP Subunit P25	1.44448	0.0309027	0.677499
ANLN	Anillin, Actin Binding Protein	1.39326	0.0312636	0.677499
SYNJ2	Synaptojanin 2	1.31135	0.0349226	0.677499
ZNF540	Zinc Finger Protein 540	0.66567	0.0257245	0.677499
